# Supplementary material for: Single-cell transcriptome analysis reveals the metabolic changes and the prognostic value of malignant hepatocyte subpopulations and predict new therapeutic agents for hepatocellular carcinoma
Source: Front Oncol. 2023 Jan 31;13:1104262. doi: 10.3389/fonc.2023.1104262 (PMC9969971; doi:10.3389/fonc.2023.1104262)
Supplement: Supplementary file 1 [file DataSheet_1.zip]

Archive with 10 entries (10 files):
- Supplementary Material/Figure and table captions.DOCX
- Supplementary Material/Figure S1.TIF
- Supplementary Material/Figure S2.TIF
- Supplementary Material/Figure S3.jpg
- Supplementary Material/Table S1.DOCX
- Supplementary Material/Table S2.XLSX
- Supplementary Material/Table S3.XLSX
- Supplementary Material/Table S4.XLSX
- Supplementary Material/Table S5.XLSX
- Supplementary Material/Table S6.XLSX
