# Supplementary material for: Single-cell transcriptome analysis reveals the metabolic changes and the prognostic value of malignant hepatocyte subpopulations and predict new therapeutic agents for hepatocellular carcinoma
Source: Front Oncol. 2023 Jan 31;13:1104262. doi: 10.3389/fonc.2023.1104262 (PMC9969971; doi:10.3389/fonc.2023.1104262)
Supplement: Supplementary file 1 [file DataSheet_1.zip › Supplementary Material/Table S2.XLSX]

## Sheet: df net
Column1	source	target	ligand	receptor	prob	pval	interaction_name	interaction_name_2	pathway_name	annotation	evidence
1	Macrophage	Endothelial	VEGFA	FLT1	0.00762527	0	VEGFA_VEGFR1	VEGFA - VEGFR1	VEGF	Secreted Signaling	KEGG: hsa04370; PMID: 16633338
2	Hepatocyte	Endothelial	VEGFA	FLT1	0.00428994	0	VEGFA_VEGFR1	VEGFA - VEGFR1	VEGF	Secreted Signaling	KEGG: hsa04370; PMID: 16633338
3	Macrophage	Endothelial	VEGFA	KDR	0.00252121	0	VEGFA_VEGFR2	VEGFA - VEGFR2	VEGF	Secreted Signaling	KEGG: hsa04370; PMID: 16633338
4	Hepatocyte	Endothelial	VEGFA	KDR	0.00141524	0	VEGFA_VEGFR2	VEGFA - VEGFR2	VEGF	Secreted Signaling	KEGG: hsa04370; PMID: 16633338
5	Fibroblast	Endothelial	PGF	FLT1	0.011968	0	PGF_VEGFR1	PGF - VEGFR1	VEGF	Secreted Signaling	KEGG: hsa04370; PMID: 16633338
6	Macrophage	Endothelial	VEGFA	FLT1_KDR	0.0045554	0	VEGFA_VEGFR1R2	VEGFA - VEGFR1R2	VEGF	Secreted Signaling	PMID: 16633338
7	Hepatocyte	Endothelial	VEGFA	FLT1_KDR	0.00255938	0	VEGFA_VEGFR1R2	VEGFA - VEGFR1R2	VEGF	Secreted Signaling	PMID: 16633338
8	T_NK	Macrophage	CCL5	CCR1	0.0228908	0	CCL5_CCR1	CCL5 - CCR1	CCL	Secreted Signaling	KEGG: hsa04060
9	B	Macrophage	CCL5	CCR1	0.0025879	0	CCL5_CCR1	CCL5 - CCR1	CCL	Secreted Signaling	KEGG: hsa04060
10	Macrophage	Macrophage	CCL5	CCR1	0.00201388	0	CCL5_CCR1	CCL5 - CCR1	CCL	Secreted Signaling	KEGG: hsa04060
11	Fibroblast	Macrophage	CCL5	CCR1	0.00252922	0	CCL5_CCR1	CCL5 - CCR1	CCL	Secreted Signaling	KEGG: hsa04060
12	Endothelial	Macrophage	CCL5	CCR1	0.00225431	0	CCL5_CCR1	CCL5 - CCR1	CCL	Secreted Signaling	KEGG: hsa04060
13	Hepatocyte	Macrophage	CCL5	CCR1	0.00145713	0	CCL5_CCR1	CCL5 - CCR1	CCL	Secreted Signaling	KEGG: hsa04060
14	T_NK	Macrophage	CCL3	CCR1	0.00333226	0	CCL3_CCR1	CCL3 - CCR1	CCL	Secreted Signaling	KEGG: hsa04060
15	B	Macrophage	CCL3	CCR1	0.00307685	0	CCL3_CCR1	CCL3 - CCR1	CCL	Secreted Signaling	KEGG: hsa04060
16	Macrophage	Macrophage	CCL3	CCR1	0.0194186	0	CCL3_CCR1	CCL3 - CCR1	CCL	Secreted Signaling	KEGG: hsa04060
17	Fibroblast	Macrophage	CCL3	CCR1	0.00228453	0	CCL3_CCR1	CCL3 - CCR1	CCL	Secreted Signaling	KEGG: hsa04060
18	Endothelial	Macrophage	CCL3	CCR1	0.0025336	0	CCL3_CCR1	CCL3 - CCR1	CCL	Secreted Signaling	KEGG: hsa04060
19	Hepatocyte	Macrophage	CCL3	CCR1	0.00464354	0	CCL3_CCR1	CCL3 - CCR1	CCL	Secreted Signaling	KEGG: hsa04060
20	B	Macrophage	CCL3L3	CCR1	0.000656004	0	CCL3L3_CCR1	CCL3L3 - CCR1	CCL	Secreted Signaling	KEGG: hsa04060
21	Macrophage	Macrophage	CCL3L3	CCR1	0.00980654	0	CCL3L3_CCR1	CCL3L3 - CCR1	CCL	Secreted Signaling	KEGG: hsa04060
22	Hepatocyte	Macrophage	CCL3L3	CCR1	0.000683913	0	CCL3L3_CCR1	CCL3L3 - CCR1	CCL	Secreted Signaling	KEGG: hsa04060
23	Endothelial	Macrophage	CCL14	CCR1	0.0111938	0	CCL14_CCR1	CCL14 - CCR1	CCL	Secreted Signaling	KEGG: hsa04060
24	Hepatocyte	Macrophage	CCL16	CCR1	0.00160444	0	CCL16_CCR1	CCL16 - CCR1	CCL	Secreted Signaling	KEGG: hsa04060
25	Endothelial	Macrophage	CCL23	CCR1	0.000547323	0	CCL23_CCR1	CCL23 - CCR1	CCL	Secreted Signaling	KEGG: hsa04060
26	Macrophage	T_NK	CXCL12	CXCR4	0.0588215	0	CXCL12_CXCR4	CXCL12 - CXCR4	CXCL	Secreted Signaling	KEGG: hsa04060
27	Fibroblast	T_NK	CXCL12	CXCR4	0.0645365	0	CXCL12_CXCR4	CXCL12 - CXCR4	CXCL	Secreted Signaling	KEGG: hsa04060
28	Macrophage	B	CXCL12	CXCR4	0.0334905	0	CXCL12_CXCR4	CXCL12 - CXCR4	CXCL	Secreted Signaling	KEGG: hsa04060
29	Fibroblast	B	CXCL12	CXCR4	0.0368407	0	CXCL12_CXCR4	CXCL12 - CXCR4	CXCL	Secreted Signaling	KEGG: hsa04060
30	Macrophage	Macrophage	CXCL12	CXCR4	0.0342816	0	CXCL12_CXCR4	CXCL12 - CXCR4	CXCL	Secreted Signaling	KEGG: hsa04060
31	Fibroblast	Macrophage	CXCL12	CXCR4	0.0377079	0	CXCL12_CXCR4	CXCL12 - CXCR4	CXCL	Secreted Signaling	KEGG: hsa04060
32	Macrophage	Fibroblast	CXCL12	CXCR4	0.0144409	0	CXCL12_CXCR4	CXCL12 - CXCR4	CXCL	Secreted Signaling	KEGG: hsa04060
33	Fibroblast	Fibroblast	CXCL12	CXCR4	0.0159168	0	CXCL12_CXCR4	CXCL12 - CXCR4	CXCL	Secreted Signaling	KEGG: hsa04060
34	Macrophage	Endothelial	CXCL12	CXCR4	0.0157044	0	CXCL12_CXCR4	CXCL12 - CXCR4	CXCL	Secreted Signaling	KEGG: hsa04060
35	Fibroblast	Endothelial	CXCL12	CXCR4	0.0173072	0	CXCL12_CXCR4	CXCL12 - CXCR4	CXCL	Secreted Signaling	KEGG: hsa04060
36	Macrophage	Hepatocyte	CXCL12	CXCR4	0.0131302	0	CXCL12_CXCR4	CXCL12 - CXCR4	CXCL	Secreted Signaling	KEGG: hsa04060
37	Fibroblast	Hepatocyte	CXCL12	CXCR4	0.0144742	0	CXCL12_CXCR4	CXCL12 - CXCR4	CXCL	Secreted Signaling	KEGG: hsa04060
38	Fibroblast	T_NK	MIF	CD74_CXCR4	0.107867	0	MIF_CD74_CXCR4	MIF - (CD74+CXCR4)	MIF	Secreted Signaling	PMID: 29637711; PMID: 24760155
39	Endothelial	T_NK	MIF	CD74_CXCR4	0.122844	0	MIF_CD74_CXCR4	MIF - (CD74+CXCR4)	MIF	Secreted Signaling	PMID: 29637711; PMID: 24760155
40	Hepatocyte	T_NK	MIF	CD74_CXCR4	0.113176	0	MIF_CD74_CXCR4	MIF - (CD74+CXCR4)	MIF	Secreted Signaling	PMID: 29637711; PMID: 24760155
41	Fibroblast	Macrophage	MIF	CD74_CXCR4	0.108935	0	MIF_CD74_CXCR4	MIF - (CD74+CXCR4)	MIF	Secreted Signaling	PMID: 29637711; PMID: 24760155
42	Endothelial	Macrophage	MIF	CD74_CXCR4	0.124039	0	MIF_CD74_CXCR4	MIF - (CD74+CXCR4)	MIF	Secreted Signaling	PMID: 29637711; PMID: 24760155
43	Hepatocyte	Macrophage	MIF	CD74_CXCR4	0.114289	0	MIF_CD74_CXCR4	MIF - (CD74+CXCR4)	MIF	Secreted Signaling	PMID: 29637711; PMID: 24760155
44	Macrophage	T_NK	MIF	CD74_CD44	0.0468631	0.04	MIF_CD74_CD44	MIF - (CD74+CD44)	MIF	Secreted Signaling	PMID: 29637711; PMID: 26175090
45	Fibroblast	T_NK	MIF	CD74_CD44	0.0619417	0	MIF_CD74_CD44	MIF - (CD74+CD44)	MIF	Secreted Signaling	PMID: 29637711; PMID: 26175090
46	Endothelial	T_NK	MIF	CD74_CD44	0.0710501	0	MIF_CD74_CD44	MIF - (CD74+CD44)	MIF	Secreted Signaling	PMID: 29637711; PMID: 26175090
47	Hepatocyte	T_NK	MIF	CD74_CD44	0.065155	0	MIF_CD74_CD44	MIF - (CD74+CD44)	MIF	Secreted Signaling	PMID: 29637711; PMID: 26175090
48	B	Macrophage	MIF	CD74_CD44	0.0542223	0.01	MIF_CD74_CD44	MIF - (CD74+CD44)	MIF	Secreted Signaling	PMID: 29637711; PMID: 26175090
49	Macrophage	Macrophage	MIF	CD74_CD44	0.0626267	0	MIF_CD74_CD44	MIF - (CD74+CD44)	MIF	Secreted Signaling	PMID: 29637711; PMID: 26175090
50	Fibroblast	Macrophage	MIF	CD74_CD44	0.0823391	0	MIF_CD74_CD44	MIF - (CD74+CD44)	MIF	Secreted Signaling	PMID: 29637711; PMID: 26175090
51	Endothelial	Macrophage	MIF	CD74_CD44	0.0941459	0	MIF_CD74_CD44	MIF - (CD74+CD44)	MIF	Secreted Signaling	PMID: 29637711; PMID: 26175090
52	Hepatocyte	Macrophage	MIF	CD74_CD44	0.086513	0	MIF_CD74_CD44	MIF - (CD74+CD44)	MIF	Secreted Signaling	PMID: 29637711; PMID: 26175090
53	Macrophage	Macrophage	TNF	TNFRSF1A	0.000604174	0	TNF_TNFRSF1A	TNF - TNFRSF1A	TNF	Secreted Signaling	KEGG: hsa04060
54	Macrophage	Fibroblast	TNF	TNFRSF1A	0.000824725	0	TNF_TNFRSF1A	TNF - TNFRSF1A	TNF	Secreted Signaling	KEGG: hsa04060
55	Macrophage	Endothelial	TNF	TNFRSF1A	0.00106259	0	TNF_TNFRSF1A	TNF - TNFRSF1A	TNF	Secreted Signaling	KEGG: hsa04060
56	Macrophage	Hepatocyte	TNF	TNFRSF1A	0.000444629	0	TNF_TNFRSF1A	TNF - TNFRSF1A	TNF	Secreted Signaling	KEGG: hsa04060
57	Macrophage	T_NK	TNF	TNFRSF1B	0.00139801	0	TNF_TNFRSF1B	TNF - TNFRSF1B	TNF	Secreted Signaling	KEGG: hsa04060
58	Macrophage	Macrophage	TNF	TNFRSF1B	0.00101106	0	TNF_TNFRSF1B	TNF - TNFRSF1B	TNF	Secreted Signaling	KEGG: hsa04060
59	Macrophage	B	TNFSF13B	TNFRSF17	0.0112518	0	TNFSF13B_TNFRSF17	TNFSF13B - TNFRSF17	BAFF	Secreted Signaling	KEGG: hsa04060
60	Macrophage	B	TNFSF13B	TNFRSF13B	0.00229261	0	TNFSF13B_TNFRSF13B	TNFSF13B - TNFRSF13B	BAFF	Secreted Signaling	KEGG: hsa04060
61	T_NK	B	NAMPT	INSR	0.00131711	0	NAMPT_INSR	NAMPT - INSR	VISFATIN	Secreted Signaling	PMID: 28490838
62	B	B	NAMPT	INSR	0.000491917	0	NAMPT_INSR	NAMPT - INSR	VISFATIN	Secreted Signaling	PMID: 28490838
63	Macrophage	B	NAMPT	INSR	0.00798784	0	NAMPT_INSR	NAMPT - INSR	VISFATIN	Secreted Signaling	PMID: 28490838
64	Fibroblast	B	NAMPT	INSR	0.00151008	0	NAMPT_INSR	NAMPT - INSR	VISFATIN	Secreted Signaling	PMID: 28490838
65	Endothelial	B	NAMPT	INSR	0.00511043	0	NAMPT_INSR	NAMPT - INSR	VISFATIN	Secreted Signaling	PMID: 28490838
66	Hepatocyte	B	NAMPT	INSR	0.00282224	0	NAMPT_INSR	NAMPT - INSR	VISFATIN	Secreted Signaling	PMID: 28490838
67	T_NK	Endothelial	NAMPT	INSR	0.0135895	0	NAMPT_INSR	NAMPT - INSR	VISFATIN	Secreted Signaling	PMID: 28490838
68	B	Endothelial	NAMPT	INSR	0.00511484	0	NAMPT_INSR	NAMPT - INSR	VISFATIN	Secreted Signaling	PMID: 28490838
69	Macrophage	Endothelial	NAMPT	INSR	0.0775873	0	NAMPT_INSR	NAMPT - INSR	VISFATIN	Secreted Signaling	PMID: 28490838
70	Fibroblast	Endothelial	NAMPT	INSR	0.0155526	0	NAMPT_INSR	NAMPT - INSR	VISFATIN	Secreted Signaling	PMID: 28490838
71	Endothelial	Endothelial	NAMPT	INSR	0.0509255	0	NAMPT_INSR	NAMPT - INSR	VISFATIN	Secreted Signaling	PMID: 28490838
72	Hepatocyte	Endothelial	NAMPT	INSR	0.0287158	0	NAMPT_INSR	NAMPT - INSR	VISFATIN	Secreted Signaling	PMID: 28490838
73	T_NK	Hepatocyte	NAMPT	INSR	0.00235746	0	NAMPT_INSR	NAMPT - INSR	VISFATIN	Secreted Signaling	PMID: 28490838
74	B	Hepatocyte	NAMPT	INSR	0.000881046	0	NAMPT_INSR	NAMPT - INSR	VISFATIN	Secreted Signaling	PMID: 28490838
75	Macrophage	Hepatocyte	NAMPT	INSR	0.0142222	0	NAMPT_INSR	NAMPT - INSR	VISFATIN	Secreted Signaling	PMID: 28490838
76	Fibroblast	Hepatocyte	NAMPT	INSR	0.00270244	0	NAMPT_INSR	NAMPT - INSR	VISFATIN	Secreted Signaling	PMID: 28490838
77	Endothelial	Hepatocyte	NAMPT	INSR	0.00911967	0	NAMPT_INSR	NAMPT - INSR	VISFATIN	Secreted Signaling	PMID: 28490838
78	Hepatocyte	Hepatocyte	NAMPT	INSR	0.00504546	0	NAMPT_INSR	NAMPT - INSR	VISFATIN	Secreted Signaling	PMID: 28490838
79	T_NK	Endothelial	NAMPT	ITGA5_ITGB1	0.00582912	0	NAMPT_ITGA5_ITGB1	NAMPT - (ITGA5+ITGB1)	VISFATIN	Secreted Signaling	PMID: 28490838
80	B	Endothelial	NAMPT	ITGA5_ITGB1	0.00218326	0	NAMPT_ITGA5_ITGB1	NAMPT - (ITGA5+ITGB1)	VISFATIN	Secreted Signaling	PMID: 28490838
81	Macrophage	Endothelial	NAMPT	ITGA5_ITGB1	0.0345609	0	NAMPT_ITGA5_ITGB1	NAMPT - (ITGA5+ITGB1)	VISFATIN	Secreted Signaling	PMID: 28490838
82	Fibroblast	Endothelial	NAMPT	ITGA5_ITGB1	0.00667874	0	NAMPT_ITGA5_ITGB1	NAMPT - (ITGA5+ITGB1)	VISFATIN	Secreted Signaling	PMID: 28490838
83	Endothelial	Endothelial	NAMPT	ITGA5_ITGB1	0.0223267	0	NAMPT_ITGA5_ITGB1	NAMPT - (ITGA5+ITGB1)	VISFATIN	Secreted Signaling	PMID: 28490838
84	Hepatocyte	Endothelial	NAMPT	ITGA5_ITGB1	0.0124262	0	NAMPT_ITGA5_ITGB1	NAMPT - (ITGA5+ITGB1)	VISFATIN	Secreted Signaling	PMID: 28490838
85	Fibroblast	Endothelial	ANGPTL4	ITGA5_ITGB1	0.0037329	0	ANGPTL4_ITGA5_ITGB1	ANGPTL4 - (ITGA5+ITGB1)	ANGPTL	Secreted Signaling	PMID: 30049845
86	Hepatocyte	Endothelial	ANGPTL4	ITGA5_ITGB1	0.00264838	0	ANGPTL4_ITGA5_ITGB1	ANGPTL4 - (ITGA5+ITGB1)	ANGPTL	Secreted Signaling	PMID: 30049845
87	Fibroblast	Endothelial	ANGPTL4	CDH5	0.00262648	0	ANGPTL4_CDH5	ANGPTL4 - CDH5	ANGPTL	Secreted Signaling	PMID: 30049845
88	Hepatocyte	Endothelial	ANGPTL4	CDH5	0.00186281	0	ANGPTL4_CDH5	ANGPTL4 - CDH5	ANGPTL	Secreted Signaling	PMID: 30049845
89	Fibroblast	B	ANGPTL4	SDC1	0.000965404	0	ANGPTL4_SDC1	ANGPTL4 - SDC1	ANGPTL	Secreted Signaling	PMID: 29017031
90	Hepatocyte	B	ANGPTL4	SDC1	0.000684373	0	ANGPTL4_SDC1	ANGPTL4 - SDC1	ANGPTL	Secreted Signaling	PMID: 29017031
91	Fibroblast	Hepatocyte	ANGPTL4	SDC1	0.00480296	0	ANGPTL4_SDC1	ANGPTL4 - SDC1	ANGPTL	Secreted Signaling	PMID: 29017031
92	Hepatocyte	Hepatocyte	ANGPTL4	SDC1	0.00340862	0	ANGPTL4_SDC1	ANGPTL4 - SDC1	ANGPTL	Secreted Signaling	PMID: 29017031
93	Fibroblast	Hepatocyte	ANGPTL4	SDC2	0.0038287	0	ANGPTL4_SDC2	ANGPTL4 - SDC2	ANGPTL	Secreted Signaling	PMID: 29017031
94	Hepatocyte	Hepatocyte	ANGPTL4	SDC2	0.00271642	0	ANGPTL4_SDC2	ANGPTL4 - SDC2	ANGPTL	Secreted Signaling	PMID: 29017031
95	Fibroblast	Macrophage	ANGPTL4	SDC3	0.00323464	0	ANGPTL4_SDC3	ANGPTL4 - SDC3	ANGPTL	Secreted Signaling	PMID: 29017031
96	Hepatocyte	Macrophage	ANGPTL4	SDC3	0.00229455	0	ANGPTL4_SDC3	ANGPTL4 - SDC3	ANGPTL	Secreted Signaling	PMID: 29017031
97	Fibroblast	Hepatocyte	ANGPTL4	SDC4	0.00398428	0	ANGPTL4_SDC4	ANGPTL4 - SDC4	ANGPTL	Secreted Signaling	PMID: 29017031
98	Hepatocyte	Hepatocyte	ANGPTL4	SDC4	0.00282693	0	ANGPTL4_SDC4	ANGPTL4 - SDC4	ANGPTL	Secreted Signaling	PMID: 29017031
99	Endothelial	Endothelial	ANGPT2	TEK	0.00123017	0	ANGPT2_TEK	ANGPT2 - TEK	ANGPT	Secreted Signaling	PMID: 20651738
100	Endothelial	Endothelial	ANGPT2	ITGA5_ITGB1	0.00215849	0	ANGPT2_ITGA5_ITGB1	ANGPT2 - (ITGA5+ITGB1)	ANGPT	Secreted Signaling	PMID: 20651738; PMID: 25635707
101	B	B	MDK	SDC1	0.000327541	0	MDK_SDC1	MDK - SDC1	MK	Secreted Signaling	PMID: 28356350
102	Endothelial	B	MDK	SDC1	0.00101649	0	MDK_SDC1	MDK - SDC1	MK	Secreted Signaling	PMID: 28356350
103	Hepatocyte	B	MDK	SDC1	7.98328e-05	0	MDK_SDC1	MDK - SDC1	MK	Secreted Signaling	PMID: 28356350
104	B	Hepatocyte	MDK	SDC1	0.00163369	0	MDK_SDC1	MDK - SDC1	MK	Secreted Signaling	PMID: 28356350
105	Endothelial	Hepatocyte	MDK	SDC1	0.0050561	0	MDK_SDC1	MDK - SDC1	MK	Secreted Signaling	PMID: 28356350
106	Hepatocyte	Hepatocyte	MDK	SDC1	0.000398579	0	MDK_SDC1	MDK - SDC1	MK	Secreted Signaling	PMID: 28356350
107	B	Hepatocyte	MDK	SDC2	0.00130146	0	MDK_SDC2	MDK - SDC2	MK	Secreted Signaling	PMID: 28356350
108	Endothelial	Hepatocyte	MDK	SDC2	0.0040307	0	MDK_SDC2	MDK - SDC2	MK	Secreted Signaling	PMID: 28356350
109	Hepatocyte	Hepatocyte	MDK	SDC2	0.000317444	0	MDK_SDC2	MDK - SDC2	MK	Secreted Signaling	PMID: 28356350
110	B	Hepatocyte	MDK	SDC4	0.00135448	0	MDK_SDC4	MDK - SDC4	MK	Secreted Signaling	PMID: 28356350
111	Endothelial	Hepatocyte	MDK	SDC4	0.00419444	0	MDK_SDC4	MDK - SDC4	MK	Secreted Signaling	PMID: 28356350
112	Hepatocyte	Hepatocyte	MDK	SDC4	0.00033039	0	MDK_SDC4	MDK - SDC4	MK	Secreted Signaling	PMID: 28356350
113	B	Hepatocyte	MDK	LRP1	0.000387395	0	MDK_LRP1	MDK - LRP1	MK	Secreted Signaling	PMID: 28356350
114	Endothelial	Hepatocyte	MDK	LRP1	0.00120209	0	MDK_LRP1	MDK - LRP1	MK	Secreted Signaling	PMID: 28356350
115	Hepatocyte	Hepatocyte	MDK	LRP1	9.44255e-05	0	MDK_LRP1	MDK - LRP1	MK	Secreted Signaling	PMID: 28356350
116	B	T_NK	MDK	NCL	0.00287679	0	MDK_NCL	MDK - NCL	MK	Secreted Signaling	PMID: 28356350
117	Endothelial	T_NK	MDK	NCL	0.00888019	0	MDK_NCL	MDK - NCL	MK	Secreted Signaling	PMID: 28356350
118	Hepatocyte	T_NK	MDK	NCL	0.000702525	0	MDK_NCL	MDK - NCL	MK	Secreted Signaling	PMID: 28356350
119	B	B	MDK	NCL	0.00105065	0	MDK_NCL	MDK - NCL	MK	Secreted Signaling	PMID: 28356350
120	Endothelial	B	MDK	NCL	0.00325563	0	MDK_NCL	MDK - NCL	MK	Secreted Signaling	PMID: 28356350
121	Hepatocyte	B	MDK	NCL	0.000256219	0	MDK_NCL	MDK - NCL	MK	Secreted Signaling	PMID: 28356350
122	B	Macrophage	MDK	NCL	0.00199222	0	MDK_NCL	MDK - NCL	MK	Secreted Signaling	PMID: 28356350
123	Endothelial	Macrophage	MDK	NCL	0.00616106	0	MDK_NCL	MDK - NCL	MK	Secreted Signaling	PMID: 28356350
124	Hepatocyte	Macrophage	MDK	NCL	0.000486183	0	MDK_NCL	MDK - NCL	MK	Secreted Signaling	PMID: 28356350
125	B	Fibroblast	MDK	NCL	0.0022453	0	MDK_NCL	MDK - NCL	MK	Secreted Signaling	PMID: 28356350
126	Endothelial	Fibroblast	MDK	NCL	0.00694007	0	MDK_NCL	MDK - NCL	MK	Secreted Signaling	PMID: 28356350
127	Hepatocyte	Fibroblast	MDK	NCL	0.000548051	0	MDK_NCL	MDK - NCL	MK	Secreted Signaling	PMID: 28356350
128	B	Endothelial	MDK	NCL	0.00198336	0	MDK_NCL	MDK - NCL	MK	Secreted Signaling	PMID: 28356350
129	Endothelial	Endothelial	MDK	NCL	0.00613379	0	MDK_NCL	MDK - NCL	MK	Secreted Signaling	PMID: 28356350
130	Hepatocyte	Endothelial	MDK	NCL	0.000484018	0	MDK_NCL	MDK - NCL	MK	Secreted Signaling	PMID: 28356350
131	B	Hepatocyte	MDK	NCL	0.00155039	0	MDK_NCL	MDK - NCL	MK	Secreted Signaling	PMID: 28356350
132	Endothelial	Hepatocyte	MDK	NCL	0.00479914	0	MDK_NCL	MDK - NCL	MK	Secreted Signaling	PMID: 28356350
133	Hepatocyte	Hepatocyte	MDK	NCL	0.000378233	0	MDK_NCL	MDK - NCL	MK	Secreted Signaling	PMID: 28356350
134	Fibroblast	B	PTN	SDC1	0.00147848	0	PTN_SDC1	PTN - SDC1	PTN	Secreted Signaling	PMID: 28356350; PMID: 25620911
135	Fibroblast	Hepatocyte	PTN	SDC1	0.0073406	0	PTN_SDC1	PTN - SDC1	PTN	Secreted Signaling	PMID: 28356350; PMID: 25620911
136	Fibroblast	Hepatocyte	PTN	SDC2	0.00585461	0	PTN_SDC2	PTN - SDC2	PTN	Secreted Signaling	PMID: 28356350; PMID: 25620911
137	Fibroblast	Macrophage	PTN	SDC3	0.00494777	0	PTN_SDC3	PTN - SDC3	PTN	Secreted Signaling	PMID: 28356350; PMID: 25620911
138	Fibroblast	Hepatocyte	PTN	SDC4	0.006092	0	PTN_SDC4	PTN - SDC4	PTN	Secreted Signaling	PMID: 28356350; PMID: 25620911
139	Fibroblast	T_NK	PTN	NCL	0.0128702	0	PTN_NCL	PTN - NCL	PTN	Secreted Signaling	PMID: 28356350; PMID: 25620911
140	Fibroblast	B	PTN	NCL	0.00473049	0	PTN_NCL	PTN - NCL	PTN	Secreted Signaling	PMID: 28356350; PMID: 25620911
141	Fibroblast	Macrophage	PTN	NCL	0.00894033	0	PTN_NCL	PTN - NCL	PTN	Secreted Signaling	PMID: 28356350; PMID: 25620911
142	Fibroblast	Fibroblast	PTN	NCL	0.0100672	0	PTN_NCL	PTN - NCL	PTN	Secreted Signaling	PMID: 28356350; PMID: 25620911
143	Fibroblast	Endothelial	PTN	NCL	0.00890086	0	PTN_NCL	PTN - NCL	PTN	Secreted Signaling	PMID: 28356350; PMID: 25620911
144	Fibroblast	Hepatocyte	PTN	NCL	0.00696835	0	PTN_NCL	PTN - NCL	PTN	Secreted Signaling	PMID: 28356350; PMID: 25620911
145	Hepatocyte	Fibroblast	AGT	AGTR1	0.0161761	0	AGT_AGTR1B	AGT - AGTR1B	AGT	Secreted Signaling	KEGG: hsa04080
146	B	Macrophage	C3	C3AR1	0.000912626	0	C3_C3AR1	C3 - C3AR1	COMPLEMENT	Secreted Signaling	KEGG: hsa04080
147	Macrophage	Macrophage	C3	C3AR1	0.00179008	0	C3_C3AR1	C3 - C3AR1	COMPLEMENT	Secreted Signaling	KEGG: hsa04080
148	Hepatocyte	Macrophage	C3	C3AR1	0.0267173	0	C3_C3AR1	C3 - C3AR1	COMPLEMENT	Secreted Signaling	KEGG: hsa04080
149	Hepatocyte	Macrophage	C5	C5AR1	0.0147772	0	HC_C5AR1	HC - C5AR1	COMPLEMENT	Secreted Signaling	KEGG: hsa04080
150	Hepatocyte	Endothelial	F2	F2R	0.0423699	0	F2_F2R	F2 - F2R	PARs	Secreted Signaling	KEGG: hsa04080
151	Hepatocyte	Endothelial	PLG	F2R	0.0400139	0	PLG_F2R	PLG - F2RL3	PARs	Secreted Signaling	KEGG: hsa04080
152	T_NK	Endothelial	GZMA	F2R	0.0441258	0	GZMA_F2R	GZMA - F2R	PARs	Secreted Signaling	KEGG: hsa04080
153	B	Endothelial	GZMA	F2R	0.00146127	0	GZMA_F2R	GZMA - F2R	PARs	Secreted Signaling	KEGG: hsa04080
154	Macrophage	Endothelial	ADM	CALCRL	0.00376974	0	ADM_CALCRL	ADM - CALCRL	CALCR	Secreted Signaling	KEGG: hsa04080
155	Endothelial	Endothelial	ADM	CALCRL	0.0114919	0	ADM_CALCRL	ADM - CALCRL	CALCR	Secreted Signaling	KEGG: hsa04080
156	T_NK	Macrophage	ANXA1	FPR1	0.0160866	0	ANXA1_FPR1	ANXA1 - FPR1	ANNEXIN	Secreted Signaling	PMID: 23230437
157	B	Macrophage	ANXA1	FPR1	0.0011312	0	ANXA1_FPR1	ANXA1 - FPR1	ANNEXIN	Secreted Signaling	PMID: 23230437
158	Macrophage	Macrophage	ANXA1	FPR1	0.0108558	0	ANXA1_FPR1	ANXA1 - FPR1	ANNEXIN	Secreted Signaling	PMID: 23230437
159	Fibroblast	Macrophage	ANXA1	FPR1	0.010381	0	ANXA1_FPR1	ANXA1 - FPR1	ANNEXIN	Secreted Signaling	PMID: 23230437
160	Endothelial	Macrophage	ANXA1	FPR1	0.00436936	0	ANXA1_FPR1	ANXA1 - FPR1	ANNEXIN	Secreted Signaling	PMID: 23230437
161	Hepatocyte	Macrophage	ANXA1	FPR1	0.00145283	0	ANXA1_FPR1	ANXA1 - FPR1	ANNEXIN	Secreted Signaling	PMID: 23230437
162	Fibroblast	Macrophage	GAS6	AXL	0.00627279	0	GAS6_AXL	GAS6 - AXL	GAS	Secreted Signaling	PMID: 27801848
163	Endothelial	Macrophage	GAS6	AXL	0.005983	0	GAS6_AXL	GAS6 - AXL	GAS	Secreted Signaling	PMID: 27801848
164	Fibroblast	Fibroblast	GAS6	AXL	0.00296892	0	GAS6_AXL	GAS6 - AXL	GAS	Secreted Signaling	PMID: 27801848
165	Endothelial	Fibroblast	GAS6	AXL	0.00283132	0	GAS6_AXL	GAS6 - AXL	GAS	Secreted Signaling	PMID: 27801848
166	Fibroblast	Macrophage	GAS6	MERTK	0.000866478	0	GAS6_MERTK	GAS6 - MERTK	GAS	Secreted Signaling	PMID: 27801848
167	Endothelial	Macrophage	GAS6	MERTK	0.00082624	0	GAS6_MERTK	GAS6 - MERTK	GAS	Secreted Signaling	PMID: 27801848
168	Macrophage	T_NK	LGALS9	PTPRC	0.0401201	0	LGALS9_CD45	LGALS9 - CD45	GALECTIN	Secreted Signaling	PMID: 30120235
169	Macrophage	B	LGALS9	PTPRC	0.00261966	0	LGALS9_CD45	LGALS9 - CD45	GALECTIN	Secreted Signaling	PMID: 30120235
170	Macrophage	Macrophage	LGALS9	PTPRC	0.0210129	0	LGALS9_CD45	LGALS9 - CD45	GALECTIN	Secreted Signaling	PMID: 30120235
171	Macrophage	Hepatocyte	LGALS9	PTPRC	0.00157011	0	LGALS9_CD45	LGALS9 - CD45	GALECTIN	Secreted Signaling	PMID: 30120235
172	Endothelial	Macrophage	PROS1	AXL	0.0039345	0	PROS1_AXL	PROS1 - AXL	PROS	Secreted Signaling	PMID: 29531161
173	Hepatocyte	Macrophage	PROS1	AXL	0.00482358	0	PROS1_AXL	PROS1 - AXL	PROS	Secreted Signaling	PMID: 29531161
174	Endothelial	Fibroblast	PROS1	AXL	0.0018599	0	PROS1_AXL	PROS1 - AXL	PROS	Secreted Signaling	PMID: 29531161
175	Hepatocyte	Fibroblast	PROS1	AXL	0.00228125	0	PROS1_AXL	PROS1 - AXL	PROS	Secreted Signaling	PMID: 29531161
176	Macrophage	Macrophage	LGALS9	HAVCR2	0.00493174	0	LGALS9_HAVCR2	LGALS9 - HAVCR2	GALECTIN	Secreted Signaling	PMID: 27192565
177	Macrophage	T_NK	LGALS9	CD44	0.0235236	0	LGALS9_CD44	LGALS9 - CD44	GALECTIN	Secreted Signaling	PMID: 25065622
178	Macrophage	B	LGALS9	CD44	0.00303136	0	LGALS9_CD44	LGALS9 - CD44	GALECTIN	Secreted Signaling	PMID: 25065622
179	Macrophage	Macrophage	LGALS9	CD44	0.0241176	0	LGALS9_CD44	LGALS9 - CD44	GALECTIN	Secreted Signaling	PMID: 25065622
180	Macrophage	Fibroblast	LGALS9	CD44	0.00360524	0	LGALS9_CD44	LGALS9 - CD44	GALECTIN	Secreted Signaling	PMID: 25065622
181	Fibroblast	Fibroblast	COL1A1	ITGA1_ITGB1	0.00927763	0	COL1A1_ITGA1_ITGB1	COL1A1 - (ITGA1+ITGB1)	COLLAGEN	ECM-Receptor	KEGG: hsa04512
182	Fibroblast	Fibroblast	COL1A2	ITGA1_ITGB1	0.0111552	0	COL1A2_ITGA1_ITGB1	COL1A2 - (ITGA1+ITGB1)	COLLAGEN	ECM-Receptor	KEGG: hsa04512
183	Fibroblast	Fibroblast	COL4A1	ITGA1_ITGB1	0.00655296	0	COL4A1_ITGA1_ITGB1	COL4A1 - (ITGA1+ITGB1)	COLLAGEN	ECM-Receptor	KEGG: hsa04512
184	Endothelial	Fibroblast	COL4A1	ITGA1_ITGB1	0.00813057	0	COL4A1_ITGA1_ITGB1	COL4A1 - (ITGA1+ITGB1)	COLLAGEN	ECM-Receptor	KEGG: hsa04512
185	Fibroblast	Fibroblast	COL4A2	ITGA1_ITGB1	0.00694082	0	COL4A2_ITGA1_ITGB1	COL4A2 - (ITGA1+ITGB1)	COLLAGEN	ECM-Receptor	KEGG: hsa04512
186	Endothelial	Fibroblast	COL4A2	ITGA1_ITGB1	0.00648857	0	COL4A2_ITGA1_ITGB1	COL4A2 - (ITGA1+ITGB1)	COLLAGEN	ECM-Receptor	KEGG: hsa04512
187	Fibroblast	Fibroblast	COL6A1	ITGA1_ITGB1	0.0179648	0	COL6A1_ITGA1_ITGB1	COL6A1 - (ITGA1+ITGB1)	COLLAGEN	ECM-Receptor	KEGG: hsa04512
188	Fibroblast	Fibroblast	COL6A2	ITGA1_ITGB1	0.0262031	0	COL6A2_ITGA1_ITGB1	COL6A2 - (ITGA1+ITGB1)	COLLAGEN	ECM-Receptor	KEGG: hsa04512
189	Endothelial	Fibroblast	COL6A2	ITGA1_ITGB1	0.00392263	0	COL6A2_ITGA1_ITGB1	COL6A2 - (ITGA1+ITGB1)	COLLAGEN	ECM-Receptor	KEGG: hsa04512
190	Fibroblast	Fibroblast	COL6A3	ITGA1_ITGB1	0.00271795	0	COL6A3_ITGA1_ITGB1	COL6A3 - (ITGA1+ITGB1)	COLLAGEN	ECM-Receptor	KEGG: hsa04512
191	Fibroblast	Endothelial	FN1	ITGA5_ITGB1	0.00354174	0	FN1_ITGA5_ITGB1	FN1 - (ITGA5+ITGB1)	FN1	ECM-Receptor	KEGG: hsa04512
192	Hepatocyte	Endothelial	FN1	ITGA5_ITGB1	0.0244996	0	FN1_ITGA5_ITGB1	FN1 - (ITGA5+ITGB1)	FN1	ECM-Receptor	KEGG: hsa04512
193	Fibroblast	Fibroblast	LAMB2	ITGA1_ITGB1	0.00467116	0	LAMB2_ITGA1_ITGB1	LAMB2 - (ITGA1+ITGB1)	LAMININ	ECM-Receptor	KEGG: hsa04512
194	Endothelial	Fibroblast	LAMB2	ITGA1_ITGB1	0.00581449	0	LAMB2_ITGA1_ITGB1	LAMB2 - (ITGA1+ITGB1)	LAMININ	ECM-Receptor	KEGG: hsa04512
195	Fibroblast	T_NK	FN1	CD44	0.00812576	0	FN1_CD44	FN1 - CD44	FN1	ECM-Receptor	KEGG: hsa04512
196	Hepatocyte	T_NK	FN1	CD44	0.0547195	0	FN1_CD44	FN1 - CD44	FN1	ECM-Receptor	KEGG: hsa04512
197	Fibroblast	B	FN1	CD44	0.00103294	0	FN1_CD44	FN1 - CD44	FN1	ECM-Receptor	KEGG: hsa04512
198	Hepatocyte	B	FN1	CD44	0.00725328	0	FN1_CD44	FN1 - CD44	FN1	ECM-Receptor	KEGG: hsa04512
199	Fibroblast	Macrophage	FN1	CD44	0.00833429	0	FN1_CD44	FN1 - CD44	FN1	ECM-Receptor	KEGG: hsa04512
200	Hepatocyte	Macrophage	FN1	CD44	0.0560562	0	FN1_CD44	FN1 - CD44	FN1	ECM-Receptor	KEGG: hsa04512
201	Fibroblast	Fibroblast	FN1	CD44	0.00122895	0	FN1_CD44	FN1 - CD44	FN1	ECM-Receptor	KEGG: hsa04512
202	Hepatocyte	Fibroblast	FN1	CD44	0.00861953	0	FN1_CD44	FN1 - CD44	FN1	ECM-Receptor	KEGG: hsa04512
203	Fibroblast	T_NK	COL1A1	CD44	0.014684	0	COL1A1_CD44	COL1A1 - CD44	COLLAGEN	ECM-Receptor	KEGG: hsa04512
204	Fibroblast	B	COL1A1	CD44	0.00187744	0	COL1A1_CD44	COL1A1 - CD44	COLLAGEN	ECM-Receptor	KEGG: hsa04512
205	Fibroblast	Macrophage	COL1A1	CD44	0.0150583	0	COL1A1_CD44	COL1A1 - CD44	COLLAGEN	ECM-Receptor	KEGG: hsa04512
206	Fibroblast	Fibroblast	COL1A1	CD44	0.00223336	0	COL1A1_CD44	COL1A1 - CD44	COLLAGEN	ECM-Receptor	KEGG: hsa04512
207	Fibroblast	T_NK	COL1A2	CD44	0.0176363	0	COL1A2_CD44	COL1A2 - CD44	COLLAGEN	ECM-Receptor	KEGG: hsa04512
208	Fibroblast	B	COL1A2	CD44	0.00226082	0	COL1A2_CD44	COL1A2 - CD44	COLLAGEN	ECM-Receptor	KEGG: hsa04512
209	Fibroblast	Macrophage	COL1A2	CD44	0.0180844	0	COL1A2_CD44	COL1A2 - CD44	COLLAGEN	ECM-Receptor	KEGG: hsa04512
210	Fibroblast	Fibroblast	COL1A2	CD44	0.00268922	0	COL1A2_CD44	COL1A2 - CD44	COLLAGEN	ECM-Receptor	KEGG: hsa04512
211	Fibroblast	T_NK	COL4A1	CD44	0.0103882	0	COL4A1_CD44	COL4A1 - CD44	COLLAGEN	ECM-Receptor	KEGG: hsa04512
212	Endothelial	T_NK	COL4A1	CD44	0.0128772	0	COL4A1_CD44	COL4A1 - CD44	COLLAGEN	ECM-Receptor	KEGG: hsa04512
213	Fibroblast	B	COL4A1	CD44	0.00132317	0	COL4A1_CD44	COL4A1 - CD44	COLLAGEN	ECM-Receptor	KEGG: hsa04512
214	Endothelial	B	COL4A1	CD44	0.0016438	0	COL4A1_CD44	COL4A1 - CD44	COLLAGEN	ECM-Receptor	KEGG: hsa04512
215	Fibroblast	Macrophage	COL4A1	CD44	0.0106542	0	COL4A1_CD44	COL4A1 - CD44	COLLAGEN	ECM-Receptor	KEGG: hsa04512
216	Endothelial	Macrophage	COL4A1	CD44	0.013206	0	COL4A1_CD44	COL4A1 - CD44	COLLAGEN	ECM-Receptor	KEGG: hsa04512
217	Fibroblast	Fibroblast	COL4A1	CD44	0.00157418	0	COL4A1_CD44	COL4A1 - CD44	COLLAGEN	ECM-Receptor	KEGG: hsa04512
218	Endothelial	Fibroblast	COL4A1	CD44	0.00195552	0	COL4A1_CD44	COL4A1 - CD44	COLLAGEN	ECM-Receptor	KEGG: hsa04512
219	Fibroblast	T_NK	COL4A2	CD44	0.0110006	0	COL4A2_CD44	COL4A2 - CD44	COLLAGEN	ECM-Receptor	KEGG: hsa04512
220	Endothelial	T_NK	COL4A2	CD44	0.0102865	0	COL4A2_CD44	COL4A2 - CD44	COLLAGEN	ECM-Receptor	KEGG: hsa04512
221	Fibroblast	B	COL4A2	CD44	0.00140192	0	COL4A2_CD44	COL4A2 - CD44	COLLAGEN	ECM-Receptor	KEGG: hsa04512
222	Endothelial	B	COL4A2	CD44	0.0013101	0	COL4A2_CD44	COL4A2 - CD44	COLLAGEN	ECM-Receptor	KEGG: hsa04512
223	Fibroblast	Macrophage	COL4A2	CD44	0.011282	0	COL4A2_CD44	COL4A2 - CD44	COLLAGEN	ECM-Receptor	KEGG: hsa04512
224	Endothelial	Macrophage	COL4A2	CD44	0.0105499	0	COL4A2_CD44	COL4A2 - CD44	COLLAGEN	ECM-Receptor	KEGG: hsa04512
225	Fibroblast	Fibroblast	COL4A2	CD44	0.00166784	0	COL4A2_CD44	COL4A2 - CD44	COLLAGEN	ECM-Receptor	KEGG: hsa04512
226	Endothelial	Fibroblast	COL4A2	CD44	0.00155863	0	COL4A2_CD44	COL4A2 - CD44	COLLAGEN	ECM-Receptor	KEGG: hsa04512
227	Fibroblast	T_NK	COL6A1	CD44	0.0282888	0	COL6A1_CD44	COL6A1 - CD44	COLLAGEN	ECM-Receptor	KEGG: hsa04512
228	Fibroblast	B	COL6A1	CD44	0.00366099	0	COL6A1_CD44	COL6A1 - CD44	COLLAGEN	ECM-Receptor	KEGG: hsa04512
229	Fibroblast	Macrophage	COL6A1	CD44	0.0289996	0	COL6A1_CD44	COL6A1 - CD44	COLLAGEN	ECM-Receptor	KEGG: hsa04512
230	Fibroblast	Fibroblast	COL6A1	CD44	0.00435356	0	COL6A1_CD44	COL6A1 - CD44	COLLAGEN	ECM-Receptor	KEGG: hsa04512
231	Fibroblast	T_NK	COL6A2	CD44	0.0410636	0	COL6A2_CD44	COL6A2 - CD44	COLLAGEN	ECM-Receptor	KEGG: hsa04512
232	Endothelial	T_NK	COL6A2	CD44	0.00622807	0	COL6A2_CD44	COL6A2 - CD44	COLLAGEN	ECM-Receptor	KEGG: hsa04512
233	Fibroblast	B	COL6A2	CD44	0.00537578	0	COL6A2_CD44	COL6A2 - CD44	COLLAGEN	ECM-Receptor	KEGG: hsa04512
234	Endothelial	B	COL6A2	CD44	0.000790384	0	COL6A2_CD44	COL6A2 - CD44	COLLAGEN	ECM-Receptor	KEGG: hsa04512
235	Fibroblast	Macrophage	COL6A2	CD44	0.0420816	0	COL6A2_CD44	COL6A2 - CD44	COLLAGEN	ECM-Receptor	KEGG: hsa04512
236	Endothelial	Macrophage	COL6A2	CD44	0.00638822	0	COL6A2_CD44	COL6A2 - CD44	COLLAGEN	ECM-Receptor	KEGG: hsa04512
237	Fibroblast	Fibroblast	COL6A2	CD44	0.00639065	0	COL6A2_CD44	COL6A2 - CD44	COLLAGEN	ECM-Receptor	KEGG: hsa04512
238	Endothelial	Fibroblast	COL6A2	CD44	0.000940416	0	COL6A2_CD44	COL6A2 - CD44	COLLAGEN	ECM-Receptor	KEGG: hsa04512
239	Fibroblast	T_NK	COL6A3	CD44	0.00431845	0	COL6A3_CD44	COL6A3 - CD44	COLLAGEN	ECM-Receptor	KEGG: hsa04512
240	Fibroblast	B	COL6A3	CD44	0.000547122	0	COL6A3_CD44	COL6A3 - CD44	COLLAGEN	ECM-Receptor	KEGG: hsa04512
241	Fibroblast	Macrophage	COL6A3	CD44	0.0044297	0	COL6A3_CD44	COL6A3 - CD44	COLLAGEN	ECM-Receptor	KEGG: hsa04512
242	Fibroblast	Fibroblast	COL6A3	CD44	0.000651007	0	COL6A3_CD44	COL6A3 - CD44	COLLAGEN	ECM-Receptor	KEGG: hsa04512
243	Fibroblast	T_NK	LAMB2	CD44	0.00741327	0	LAMB2_CD44	LAMB2 - CD44	LAMININ	ECM-Receptor	KEGG: hsa04512
244	Endothelial	T_NK	LAMB2	CD44	0.00922154	0	LAMB2_CD44	LAMB2 - CD44	LAMININ	ECM-Receptor	KEGG: hsa04512
245	Fibroblast	B	LAMB2	CD44	0.000941775	0	LAMB2_CD44	LAMB2 - CD44	LAMININ	ECM-Receptor	KEGG: hsa04512
246	Endothelial	B	LAMB2	CD44	0.00117336	0	LAMB2_CD44	LAMB2 - CD44	LAMININ	ECM-Receptor	KEGG: hsa04512
247	Fibroblast	Macrophage	LAMB2	CD44	0.00760366	0	LAMB2_CD44	LAMB2 - CD44	LAMININ	ECM-Receptor	KEGG: hsa04512
248	Endothelial	Macrophage	LAMB2	CD44	0.00945792	0	LAMB2_CD44	LAMB2 - CD44	LAMININ	ECM-Receptor	KEGG: hsa04512
249	Fibroblast	Fibroblast	LAMB2	CD44	0.00112051	0	LAMB2_CD44	LAMB2 - CD44	LAMININ	ECM-Receptor	KEGG: hsa04512
250	Endothelial	Fibroblast	LAMB2	CD44	0.00139599	0	LAMB2_CD44	LAMB2 - CD44	LAMININ	ECM-Receptor	KEGG: hsa04512
251	Fibroblast	B	COL1A1	SDC1	0.00166476	0	COL1A1_SDC1	COL1A1 - SDC1	COLLAGEN	ECM-Receptor	KEGG: hsa04512
252	Fibroblast	Hepatocyte	COL1A1	SDC1	0.00825936	0	COL1A1_SDC1	COL1A1 - SDC1	COLLAGEN	ECM-Receptor	KEGG: hsa04512
253	Fibroblast	B	COL1A2	SDC1	0.0020048	0	COL1A2_SDC1	COL1A2 - SDC1	COLLAGEN	ECM-Receptor	KEGG: hsa04512
254	Fibroblast	Hepatocyte	COL1A2	SDC1	0.00993295	0	COL1A2_SDC1	COL1A2 - SDC1	COLLAGEN	ECM-Receptor	KEGG: hsa04512
255	Fibroblast	B	COL4A1	SDC1	0.00117321	0	COL4A1_SDC1	COL4A1 - SDC1	COLLAGEN	ECM-Receptor	KEGG: hsa04512
256	Endothelial	B	COL4A1	SDC1	0.00145755	0	COL4A1_SDC1	COL4A1 - SDC1	COLLAGEN	ECM-Receptor	KEGG: hsa04512
257	Fibroblast	Hepatocyte	COL4A1	SDC1	0.00583198	0	COL4A1_SDC1	COL4A1 - SDC1	COLLAGEN	ECM-Receptor	KEGG: hsa04512
258	Endothelial	Hepatocyte	COL4A1	SDC1	0.00723727	0	COL4A1_SDC1	COL4A1 - SDC1	COLLAGEN	ECM-Receptor	KEGG: hsa04512
259	Fibroblast	B	COL4A2	SDC1	0.00124304	0	COL4A2_SDC1	COL4A2 - SDC1	COLLAGEN	ECM-Receptor	KEGG: hsa04512
260	Endothelial	B	COL4A2	SDC1	0.00116162	0	COL4A2_SDC1	COL4A2 - SDC1	COLLAGEN	ECM-Receptor	KEGG: hsa04512
261	Fibroblast	Hepatocyte	COL4A2	SDC1	0.00617743	0	COL4A2_SDC1	COL4A2 - SDC1	COLLAGEN	ECM-Receptor	KEGG: hsa04512
262	Endothelial	Hepatocyte	COL4A2	SDC1	0.00577463	0	COL4A2_SDC1	COL4A2 - SDC1	COLLAGEN	ECM-Receptor	KEGG: hsa04512
263	Fibroblast	B	COL6A1	SDC1	0.00324693	0	COL6A1_SDC1	COL6A1 - SDC1	COLLAGEN	ECM-Receptor	KEGG: hsa04512
264	Fibroblast	Hepatocyte	COL6A1	SDC1	0.0160084	0	COL6A1_SDC1	COL6A1 - SDC1	COLLAGEN	ECM-Receptor	KEGG: hsa04512
265	Fibroblast	B	COL6A2	SDC1	0.00476869	0	COL6A2_SDC1	COL6A2 - SDC1	COLLAGEN	ECM-Receptor	KEGG: hsa04512
266	Endothelial	B	COL6A2	SDC1	0.000700762	0	COL6A2_SDC1	COL6A2 - SDC1	COLLAGEN	ECM-Receptor	KEGG: hsa04512
267	Fibroblast	Hepatocyte	COL6A2	SDC1	0.023371	0	COL6A2_SDC1	COL6A2 - SDC1	COLLAGEN	ECM-Receptor	KEGG: hsa04512
268	Endothelial	Hepatocyte	COL6A2	SDC1	0.00349002	0	COL6A2_SDC1	COL6A2 - SDC1	COLLAGEN	ECM-Receptor	KEGG: hsa04512
269	Fibroblast	B	COL6A3	SDC1	0.00048507	0	COL6A3_SDC1	COL6A3 - SDC1	COLLAGEN	ECM-Receptor	KEGG: hsa04512
270	Fibroblast	Hepatocyte	COL6A3	SDC1	0.00241788	0	COL6A3_SDC1	COL6A3 - SDC1	COLLAGEN	ECM-Receptor	KEGG: hsa04512
271	Fibroblast	B	FN1	SDC1	0.000915836	0	FN1_SDC1	FN1 - SDC1	FN1	ECM-Receptor	KEGG: hsa04512
272	Hepatocyte	B	FN1	SDC1	0.00643555	0	FN1_SDC1	FN1 - SDC1	FN1	ECM-Receptor	KEGG: hsa04512
273	Fibroblast	Hepatocyte	FN1	SDC1	0.00455726	0	FN1_SDC1	FN1 - SDC1	FN1	ECM-Receptor	KEGG: hsa04512
274	Hepatocyte	Hepatocyte	FN1	SDC1	0.0313354	0	FN1_SDC1	FN1 - SDC1	FN1	ECM-Receptor	KEGG: hsa04512
275	Fibroblast	B	THBS1	SDC1	0.00180384	0	THBS1_SDC1	THBS1 - SDC1	THBS	ECM-Receptor	KEGG: hsa04512
276	Fibroblast	Hepatocyte	THBS1	SDC1	0.00894441	0	THBS1_SDC1	THBS1 - SDC1	THBS	ECM-Receptor	KEGG: hsa04512
277	Fibroblast	Hepatocyte	COL1A1	SDC4	0.00685557	0	COL1A1_SDC4	COL1A1 - SDC4	COLLAGEN	ECM-Receptor	KEGG: hsa04512
278	Fibroblast	Hepatocyte	COL1A2	SDC4	0.00824708	0	COL1A2_SDC4	COL1A2 - SDC4	COLLAGEN	ECM-Receptor	KEGG: hsa04512
279	Fibroblast	Hepatocyte	COL4A1	SDC4	0.00483874	0	COL4A1_SDC4	COL4A1 - SDC4	COLLAGEN	ECM-Receptor	KEGG: hsa04512
280	Endothelial	Hepatocyte	COL4A1	SDC4	0.00600615	0	COL4A1_SDC4	COL4A1 - SDC4	COLLAGEN	ECM-Receptor	KEGG: hsa04512
281	Fibroblast	Hepatocyte	COL4A2	SDC4	0.00512566	0	COL4A2_SDC4	COL4A2 - SDC4	COLLAGEN	ECM-Receptor	KEGG: hsa04512
282	Endothelial	Hepatocyte	COL4A2	SDC4	0.00479112	0	COL4A2_SDC4	COL4A2 - SDC4	COLLAGEN	ECM-Receptor	KEGG: hsa04512
283	Fibroblast	Hepatocyte	COL6A1	SDC4	0.0133052	0	COL6A1_SDC4	COL6A1 - SDC4	COLLAGEN	ECM-Receptor	KEGG: hsa04512
284	Fibroblast	Hepatocyte	COL6A2	SDC4	0.0194491	0	COL6A2_SDC4	COL6A2 - SDC4	COLLAGEN	ECM-Receptor	KEGG: hsa04512
285	Endothelial	Hepatocyte	COL6A2	SDC4	0.00289448	0	COL6A2_SDC4	COL6A2 - SDC4	COLLAGEN	ECM-Receptor	KEGG: hsa04512
286	Fibroblast	Hepatocyte	COL6A3	SDC4	0.00200493	0	COL6A3_SDC4	COL6A3 - SDC4	COLLAGEN	ECM-Receptor	KEGG: hsa04512
287	Fibroblast	Hepatocyte	FN1	SDC4	0.00378029	0	FN1_SDC4	FN1 - SDC4	FN1	ECM-Receptor	KEGG: hsa04512
288	Hepatocyte	Hepatocyte	FN1	SDC4	0.0261128	0	FN1_SDC4	FN1 - SDC4	FN1	ECM-Receptor	KEGG: hsa04512
289	Fibroblast	Hepatocyte	THBS1	SDC4	0.00742506	0	THBS1_SDC4	THBS1 - SDC4	THBS	ECM-Receptor	KEGG: hsa04512
290	Fibroblast	Macrophage	THBS1	CD36	0.00323797	0	THBS1_CD36	THBS1 - CD36	THBS	ECM-Receptor	KEGG: hsa04512
291	Fibroblast	Endothelial	THBS1	CD36	0.0210842	0	THBS1_CD36	THBS1 - CD36	THBS	ECM-Receptor	KEGG: hsa04512
292	T_NK	T_NK	ADGRE5	CD55	0.00556779	0	ADGRE5_CD55	ADGRE5 - CD55	ADGRE5	Cell-Cell Contact	PMID: 11297558
293	T_NK	Macrophage	ADGRE5	CD55	0.0132546	0	ADGRE5_CD55	ADGRE5 - CD55	ADGRE5	Cell-Cell Contact	PMID: 11297558
294	Macrophage	Macrophage	ADGRE5	CD55	0.00709907	0	ADGRE5_CD55	ADGRE5 - CD55	ADGRE5	Cell-Cell Contact	PMID: 11297558
295	Fibroblast	Macrophage	ADGRE5	CD55	0.00671571	0	ADGRE5_CD55	ADGRE5 - CD55	ADGRE5	Cell-Cell Contact	PMID: 11297558
296	T_NK	Endothelial	ADGRE5	CD55	0.00588549	0	ADGRE5_CD55	ADGRE5 - CD55	ADGRE5	Cell-Cell Contact	PMID: 11297558
297	Fibroblast	T_NK	APP	CD74	0.0783002	0	APP_CD74	APP - CD74	APP	Cell-Cell Contact	PMID: 19849849
298	Endothelial	T_NK	APP	CD74	0.141927	0	APP_CD74	APP - CD74	APP	Cell-Cell Contact	PMID: 19849849
299	Hepatocyte	T_NK	APP	CD74	0.0178778	0	APP_CD74	APP - CD74	APP	Cell-Cell Contact	PMID: 19849849
300	Fibroblast	B	APP	CD74	0.0712532	0	APP_CD74	APP - CD74	APP	Cell-Cell Contact	PMID: 19849849
301	Endothelial	B	APP	CD74	0.129961	0	APP_CD74	APP - CD74	APP	Cell-Cell Contact	PMID: 19849849
302	Hepatocyte	B	APP	CD74	0.0161734	0	APP_CD74	APP - CD74	APP	Cell-Cell Contact	PMID: 19849849
303	Fibroblast	Macrophage	APP	CD74	0.132625	0	APP_CD74	APP - CD74	APP	Cell-Cell Contact	PMID: 19849849
304	Endothelial	Macrophage	APP	CD74	0.229409	0	APP_CD74	APP - CD74	APP	Cell-Cell Contact	PMID: 19849849
305	Hepatocyte	Macrophage	APP	CD74	0.0317244	0	APP_CD74	APP - CD74	APP	Cell-Cell Contact	PMID: 19849849
306	Fibroblast	Fibroblast	APP	CD74	0.0630882	0	APP_CD74	APP - CD74	APP	Cell-Cell Contact	PMID: 19849849
307	Endothelial	Fibroblast	APP	CD74	0.115908	0	APP_CD74	APP - CD74	APP	Cell-Cell Contact	PMID: 19849849
308	Hepatocyte	Fibroblast	APP	CD74	0.0142234	0	APP_CD74	APP - CD74	APP	Cell-Cell Contact	PMID: 19849849
309	Fibroblast	Endothelial	APP	CD74	0.0848575	0	APP_CD74	APP - CD74	APP	Cell-Cell Contact	PMID: 19849849
310	Endothelial	Endothelial	APP	CD74	0.152929	0	APP_CD74	APP - CD74	APP	Cell-Cell Contact	PMID: 19849849
311	Hepatocyte	Endothelial	APP	CD74	0.019482	0	APP_CD74	APP - CD74	APP	Cell-Cell Contact	PMID: 19849849
312	Fibroblast	Hepatocyte	APP	CD74	0.0621186	0	APP_CD74	APP - CD74	APP	Cell-Cell Contact	PMID: 19849849
313	Endothelial	Hepatocyte	APP	CD74	0.114226	0	APP_CD74	APP - CD74	APP	Cell-Cell Contact	PMID: 19849849
314	Hepatocyte	Hepatocyte	APP	CD74	0.0139936	0	APP_CD74	APP - CD74	APP	Cell-Cell Contact	PMID: 19849849
315	Hepatocyte	Hepatocyte	CADM1	CADM1	0.000361396	0	CADM1_CADM1	CADM1 - CADM1	CADM	Cell-Cell Contact	PMID: 24503895
316	T_NK	Macrophage	PTPRC	MRC1	0.0263286	0	PTPRC_MRC1	PTPRC - MRC1	CD45	Cell-Cell Contact	PMID: 27601670; PMID: 10575006
317	B	Macrophage	PTPRC	MRC1	0.00169636	0	PTPRC_MRC1	PTPRC - MRC1	CD45	Cell-Cell Contact	PMID: 27601670; PMID: 10575006
318	Macrophage	Macrophage	PTPRC	MRC1	0.0136959	0	PTPRC_MRC1	PTPRC - MRC1	CD45	Cell-Cell Contact	PMID: 27601670; PMID: 10575006
319	Hepatocyte	Macrophage	PTPRC	MRC1	0.00101635	0	PTPRC_MRC1	PTPRC - MRC1	CD45	Cell-Cell Contact	PMID: 27601670; PMID: 10575006
320	T_NK	Endothelial	PTPRC	MRC1	0.054643	0	PTPRC_MRC1	PTPRC - MRC1	CD45	Cell-Cell Contact	PMID: 27601670; PMID: 10575006
321	B	Endothelial	PTPRC	MRC1	0.00361913	0	PTPRC_MRC1	PTPRC - MRC1	CD45	Cell-Cell Contact	PMID: 27601670; PMID: 10575006
322	Macrophage	Endothelial	PTPRC	MRC1	0.028827	0	PTPRC_MRC1	PTPRC - MRC1	CD45	Cell-Cell Contact	PMID: 27601670; PMID: 10575006
323	Hepatocyte	Endothelial	PTPRC	MRC1	0.00217001	0	PTPRC_MRC1	PTPRC - MRC1	CD45	Cell-Cell Contact	PMID: 27601670; PMID: 10575006
324	T_NK	Macrophage	CD99	PILRA	0.00897187	0	CD99_PILRA	CD99 - PILRA	CD99	Cell-Cell Contact	PMID: 18234675
325	B	Macrophage	CD99	PILRA	0.00138261	0	CD99_PILRA	CD99 - PILRA	CD99	Cell-Cell Contact	PMID: 18234675
326	Macrophage	Macrophage	CD99	PILRA	0.00160883	0	CD99_PILRA	CD99 - PILRA	CD99	Cell-Cell Contact	PMID: 18234675
327	Fibroblast	Macrophage	CD99	PILRA	0.0103057	0	CD99_PILRA	CD99 - PILRA	CD99	Cell-Cell Contact	PMID: 18234675
328	Endothelial	Macrophage	CD99	PILRA	0.00965453	0	CD99_PILRA	CD99 - PILRA	CD99	Cell-Cell Contact	PMID: 18234675
329	Hepatocyte	Macrophage	CD99	PILRA	0.00335843	0	CD99_PILRA	CD99 - PILRA	CD99	Cell-Cell Contact	PMID: 18234675
330	T_NK	T_NK	CD99	CD99	0.0409185	0	CD99_CD99	CD99 - CD99	CD99	Cell-Cell Contact	KEGG: hsa04514
331	Fibroblast	T_NK	CD99	CD99	0.0467775	0	CD99_CD99	CD99 - CD99	CD99	Cell-Cell Contact	KEGG: hsa04514
332	Endothelial	T_NK	CD99	CD99	0.0439242	0	CD99_CD99	CD99 - CD99	CD99	Cell-Cell Contact	KEGG: hsa04514
333	Hepatocyte	T_NK	CD99	CD99	0.0156323	0	CD99_CD99	CD99 - CD99	CD99	Cell-Cell Contact	KEGG: hsa04514
334	T_NK	Fibroblast	CD99	CD99	0.0467775	0	CD99_CD99	CD99 - CD99	CD99	Cell-Cell Contact	KEGG: hsa04514
335	Fibroblast	Fibroblast	CD99	CD99	0.0534286	0	CD99_CD99	CD99 - CD99	CD99	Cell-Cell Contact	KEGG: hsa04514
336	Endothelial	Fibroblast	CD99	CD99	0.050191	0	CD99_CD99	CD99 - CD99	CD99	Cell-Cell Contact	KEGG: hsa04514
337	Hepatocyte	Fibroblast	CD99	CD99	0.0179383	0.04	CD99_CD99	CD99 - CD99	CD99	Cell-Cell Contact	KEGG: hsa04514
338	T_NK	Endothelial	CD99	CD99	0.0439242	0	CD99_CD99	CD99 - CD99	CD99	Cell-Cell Contact	KEGG: hsa04514
339	Fibroblast	Endothelial	CD99	CD99	0.050191	0	CD99_CD99	CD99 - CD99	CD99	Cell-Cell Contact	KEGG: hsa04514
340	Endothelial	Endothelial	CD99	CD99	0.0471398	0	CD99_CD99	CD99 - CD99	CD99	Cell-Cell Contact	KEGG: hsa04514
341	Hepatocyte	Endothelial	CD99	CD99	0.0168131	0.02	CD99_CD99	CD99 - CD99	CD99	Cell-Cell Contact	KEGG: hsa04514
342	T_NK	Hepatocyte	CD99	CD99	0.0156323	0	CD99_CD99	CD99 - CD99	CD99	Cell-Cell Contact	KEGG: hsa04514
343	Fibroblast	Hepatocyte	CD99	CD99	0.0179383	0.04	CD99_CD99	CD99 - CD99	CD99	Cell-Cell Contact	KEGG: hsa04514
344	Endothelial	Hepatocyte	CD99	CD99	0.0168131	0.02	CD99_CD99	CD99 - CD99	CD99	Cell-Cell Contact	KEGG: hsa04514
345	Hepatocyte	Hepatocyte	CDH2	CDH2	0.000690359	0	CDH2_CDH2	CDH2 - CDH2	CDH	Cell-Cell Contact	KEGG: hsa04514
346	Hepatocyte	Hepatocyte	CDH1	CDH1	0.000418059	0	CDH1_CDH1	CDH1 - CDH1	CDH	Cell-Cell Contact	KEGG: hsa04514
347	Hepatocyte	B	CDH1	ITGAE_ITGB7	0.000279328	0	CDH1_ITGAE_ITGB7	CDH1 - (ITGAE+ITGB7)	CDH1	Cell-Cell Contact	PMID: 9425167
348	Endothelial	Endothelial	CDH5	CDH5	0.004269	0	CDH5_CDH5	CDH5 - CDH5	CDH5	Cell-Cell Contact	KEGG: hsa04514
349	T_NK	T_NK	CLEC2D	KLRB1	0.0308123	0	CLEC2D_KLRB1	CLEC2D - KLRB1	CLEC	Cell-Cell Contact	PMID: 24223577
350	T_NK	T_NK	CLEC2B	KLRB1	0.0821826	0	CLEC2B_KLRB1	CLEC2B - KLRB1	CLEC	Cell-Cell Contact	PMID: 24223577
351	Macrophage	T_NK	CLEC2B	KLRB1	0.0626618	0	CLEC2B_KLRB1	CLEC2B - KLRB1	CLEC	Cell-Cell Contact	PMID: 24223577
352	Endothelial	T_NK	CLEC2B	KLRB1	0.0742887	0	CLEC2B_KLRB1	CLEC2B - KLRB1	CLEC	Cell-Cell Contact	PMID: 24223577
353	T_NK	T_NK	CD69	KLRB1	0.116613	0	CLEC2C_KLRB1	CLEC2C - KLRB1	CLEC	Cell-Cell Contact	PMID: 24223577
354	Endothelial	T_NK	CLEC1B	KLRB1	0.10066	0	CLEC1B_KLRB1	CLEC1B - KLRB1	CLEC	Cell-Cell Contact	PMID: 24223577
355	Endothelial	B	CLEC1B	KLRB1	0.00654403	0	CLEC1B_KLRB1	CLEC1B - KLRB1	CLEC	Cell-Cell Contact	PMID: 24223577
356	Endothelial	Macrophage	CLEC1B	KLRB1	0.00629853	0	CLEC1B_KLRB1	CLEC1B - KLRB1	CLEC	Cell-Cell Contact	PMID: 24223577
357	Endothelial	Endothelial	CLEC1B	KLRB1	0.0082145	0	CLEC1B_KLRB1	CLEC1B - KLRB1	CLEC	Cell-Cell Contact	PMID: 24223577
358	Endothelial	Hepatocyte	CLEC1B	KLRB1	0.00673198	0	CLEC1B_KLRB1	CLEC1B - KLRB1	CLEC	Cell-Cell Contact	PMID: 24223577
359	Fibroblast	Fibroblast	ESAM	ESAM	0.000183759	0	ESAM_ESAM	ESAM - ESAM	ESAM	Cell-Cell Contact	KEGG: hsa04514; PMID: 11279107
360	Endothelial	Fibroblast	ESAM	ESAM	0.000851716	0	ESAM_ESAM	ESAM - ESAM	ESAM	Cell-Cell Contact	KEGG: hsa04514; PMID: 11279107
361	Fibroblast	Endothelial	ESAM	ESAM	0.000851716	0	ESAM_ESAM	ESAM - ESAM	ESAM	Cell-Cell Contact	KEGG: hsa04514; PMID: 11279107
362	Endothelial	Endothelial	ESAM	ESAM	0.00393811	0	ESAM_ESAM	ESAM - ESAM	ESAM	Cell-Cell Contact	KEGG: hsa04514; PMID: 11279107
363	T_NK	Macrophage	ITGB2	ICAM1	0.00595757	0	ITGB2_ICAM1	ITGB2 - ICAM1	ITGB2	Cell-Cell Contact	KEGG: hsa04514
364	B	Macrophage	ITGB2	ICAM1	0.00103921	0.03	ITGB2_ICAM1	ITGB2 - ICAM1	ITGB2	Cell-Cell Contact	KEGG: hsa04514
365	Macrophage	Macrophage	ITGB2	ICAM1	0.0119326	0	ITGB2_ICAM1	ITGB2 - ICAM1	ITGB2	Cell-Cell Contact	KEGG: hsa04514
366	T_NK	Endothelial	ITGB2	ICAM1	0.014344	0	ITGB2_ICAM1	ITGB2 - ICAM1	ITGB2	Cell-Cell Contact	KEGG: hsa04514
367	B	Endothelial	ITGB2	ICAM1	0.00251966	0	ITGB2_ICAM1	ITGB2 - ICAM1	ITGB2	Cell-Cell Contact	KEGG: hsa04514
368	Macrophage	Endothelial	ITGB2	ICAM1	0.0284888	0	ITGB2_ICAM1	ITGB2 - ICAM1	ITGB2	Cell-Cell Contact	KEGG: hsa04514
369	T_NK	B	ITGB2	ICAM2	0.00272923	0.01	ITGB2_ICAM2	ITGB2 - ICAM2	ITGB2	Cell-Cell Contact	KEGG: hsa04514
370	Macrophage	B	ITGB2	ICAM2	0.0054843	0	ITGB2_ICAM2	ITGB2 - ICAM2	ITGB2	Cell-Cell Contact	KEGG: hsa04514
371	T_NK	Macrophage	ITGB2	ICAM2	0.0028862	0	ITGB2_ICAM2	ITGB2 - ICAM2	ITGB2	Cell-Cell Contact	KEGG: hsa04514
372	B	Macrophage	ITGB2	ICAM2	0.000502177	0	ITGB2_ICAM2	ITGB2 - ICAM2	ITGB2	Cell-Cell Contact	KEGG: hsa04514
373	Macrophage	Macrophage	ITGB2	ICAM2	0.00579881	0	ITGB2_ICAM2	ITGB2 - ICAM2	ITGB2	Cell-Cell Contact	KEGG: hsa04514
374	T_NK	Endothelial	ITGB2	ICAM2	0.0138787	0	ITGB2_ICAM2	ITGB2 - ICAM2	ITGB2	Cell-Cell Contact	KEGG: hsa04514
375	B	Endothelial	ITGB2	ICAM2	0.00243698	0.01	ITGB2_ICAM2	ITGB2 - ICAM2	ITGB2	Cell-Cell Contact	KEGG: hsa04514
376	Macrophage	Endothelial	ITGB2	ICAM2	0.0275776	0	ITGB2_ICAM2	ITGB2 - ICAM2	ITGB2	Cell-Cell Contact	KEGG: hsa04514
377	Endothelial	Endothelial	JAM2	JAM2	0.00282708	0	JAM2_JAM2	JAM2 - JAM2	JAM	Cell-Cell Contact	KEGG: hsa04514
378	T_NK	T_NK	HLA-A	CD8A	0.0495317	0	HLA-A_CD8A	HLA-A - CD8A	MHC-I	Cell-Cell Contact	KEGG: hsa04514
379	B	T_NK	HLA-A	CD8A	0.0257424	0	HLA-A_CD8A	HLA-A - CD8A	MHC-I	Cell-Cell Contact	KEGG: hsa04514
380	Macrophage	T_NK	HLA-A	CD8A	0.0398578	0	HLA-A_CD8A	HLA-A - CD8A	MHC-I	Cell-Cell Contact	KEGG: hsa04514
381	Fibroblast	T_NK	HLA-A	CD8A	0.0340277	0	HLA-A_CD8A	HLA-A - CD8A	MHC-I	Cell-Cell Contact	KEGG: hsa04514
382	Endothelial	T_NK	HLA-A	CD8A	0.0438254	0	HLA-A_CD8A	HLA-A - CD8A	MHC-I	Cell-Cell Contact	KEGG: hsa04514
383	Hepatocyte	T_NK	HLA-A	CD8A	0.028736	0	HLA-A_CD8A	HLA-A - CD8A	MHC-I	Cell-Cell Contact	KEGG: hsa04514
384	T_NK	T_NK	HLA-B	CD8A	0.0471835	0	HLA-B_CD8A	HLA-B - CD8A	MHC-I	Cell-Cell Contact	KEGG: hsa04514
385	B	T_NK	HLA-B	CD8A	0.0338836	0	HLA-B_CD8A	HLA-B - CD8A	MHC-I	Cell-Cell Contact	KEGG: hsa04514
386	Macrophage	T_NK	HLA-B	CD8A	0.0446055	0	HLA-B_CD8A	HLA-B - CD8A	MHC-I	Cell-Cell Contact	KEGG: hsa04514
387	Fibroblast	T_NK	HLA-B	CD8A	0.0319117	0	HLA-B_CD8A	HLA-B - CD8A	MHC-I	Cell-Cell Contact	KEGG: hsa04514
388	Endothelial	T_NK	HLA-B	CD8A	0.0470644	0	HLA-B_CD8A	HLA-B - CD8A	MHC-I	Cell-Cell Contact	KEGG: hsa04514
389	Hepatocyte	T_NK	HLA-B	CD8A	0.0332515	0	HLA-B_CD8A	HLA-B - CD8A	MHC-I	Cell-Cell Contact	KEGG: hsa04514
390	T_NK	T_NK	HLA-C	CD8A	0.0476961	0	HLA-C_CD8A	HLA-C - CD8A	MHC-I	Cell-Cell Contact	KEGG: hsa04514
391	B	T_NK	HLA-C	CD8A	0.0342215	0	HLA-C_CD8A	HLA-C - CD8A	MHC-I	Cell-Cell Contact	KEGG: hsa04514
392	Macrophage	T_NK	HLA-C	CD8A	0.0401214	0	HLA-C_CD8A	HLA-C - CD8A	MHC-I	Cell-Cell Contact	KEGG: hsa04514
393	Fibroblast	T_NK	HLA-C	CD8A	0.0319857	0	HLA-C_CD8A	HLA-C - CD8A	MHC-I	Cell-Cell Contact	KEGG: hsa04514
394	Endothelial	T_NK	HLA-C	CD8A	0.0422387	0	HLA-C_CD8A	HLA-C - CD8A	MHC-I	Cell-Cell Contact	KEGG: hsa04514
395	Hepatocyte	T_NK	HLA-C	CD8A	0.0270394	0	HLA-C_CD8A	HLA-C - CD8A	MHC-I	Cell-Cell Contact	KEGG: hsa04514
396	T_NK	T_NK	HLA-E	CD8A	0.0366364	0	HLA-E_CD8A	HLA-E - CD8A	MHC-I	Cell-Cell Contact	KEGG: hsa04514
397	B	T_NK	HLA-E	CD8A	0.0196344	0	HLA-E_CD8A	HLA-E - CD8A	MHC-I	Cell-Cell Contact	KEGG: hsa04514
398	Macrophage	T_NK	HLA-E	CD8A	0.0321348	0	HLA-E_CD8A	HLA-E - CD8A	MHC-I	Cell-Cell Contact	KEGG: hsa04514
399	Fibroblast	T_NK	HLA-E	CD8A	0.022321	0	HLA-E_CD8A	HLA-E - CD8A	MHC-I	Cell-Cell Contact	KEGG: hsa04514
400	Endothelial	T_NK	HLA-E	CD8A	0.0396395	0	HLA-E_CD8A	HLA-E - CD8A	MHC-I	Cell-Cell Contact	KEGG: hsa04514
401	Hepatocyte	T_NK	HLA-E	CD8A	0.0118567	0	HLA-E_CD8A	HLA-E - CD8A	MHC-I	Cell-Cell Contact	KEGG: hsa04514
402	T_NK	T_NK	HLA-F	CD8A	0.00591885	0	HLA-F_CD8A	HLA-F - CD8A	MHC-I	Cell-Cell Contact	KEGG: hsa04514
403	B	T_NK	HLA-F	CD8A	0.00129773	0	HLA-F_CD8A	HLA-F - CD8A	MHC-I	Cell-Cell Contact	KEGG: hsa04514
404	Macrophage	T_NK	HLA-F	CD8A	0.00355522	0	HLA-F_CD8A	HLA-F - CD8A	MHC-I	Cell-Cell Contact	KEGG: hsa04514
405	Endothelial	T_NK	HLA-F	CD8A	0.00413829	0	HLA-F_CD8A	HLA-F - CD8A	MHC-I	Cell-Cell Contact	KEGG: hsa04514
406	Hepatocyte	T_NK	HLA-F	CD8A	0.00134702	0	HLA-F_CD8A	HLA-F - CD8A	MHC-I	Cell-Cell Contact	KEGG: hsa04514
407	T_NK	Macrophage	HLA-DPA1	CD4	0.013737	0	HLA-DPA1_CD4	HLA-DPA1 - CD4	MHC-II	Cell-Cell Contact	KEGG: hsa04514
408	B	Macrophage	HLA-DPA1	CD4	0.0060813	0	HLA-DPA1_CD4	HLA-DPA1 - CD4	MHC-II	Cell-Cell Contact	KEGG: hsa04514
409	Macrophage	Macrophage	HLA-DPA1	CD4	0.0365102	0	HLA-DPA1_CD4	HLA-DPA1 - CD4	MHC-II	Cell-Cell Contact	KEGG: hsa04514
410	Fibroblast	Macrophage	HLA-DPA1	CD4	0.00492685	0	HLA-DPA1_CD4	HLA-DPA1 - CD4	MHC-II	Cell-Cell Contact	KEGG: hsa04514
411	Endothelial	Macrophage	HLA-DPA1	CD4	0.0122986	0	HLA-DPA1_CD4	HLA-DPA1 - CD4	MHC-II	Cell-Cell Contact	KEGG: hsa04514
412	Hepatocyte	Macrophage	HLA-DPA1	CD4	0.00552384	0	HLA-DPA1_CD4	HLA-DPA1 - CD4	MHC-II	Cell-Cell Contact	KEGG: hsa04514
413	T_NK	Endothelial	HLA-DPA1	CD4	0.0207487	0	HLA-DPA1_CD4	HLA-DPA1 - CD4	MHC-II	Cell-Cell Contact	KEGG: hsa04514
414	B	Endothelial	HLA-DPA1	CD4	0.00922188	0	HLA-DPA1_CD4	HLA-DPA1 - CD4	MHC-II	Cell-Cell Contact	KEGG: hsa04514
415	Macrophage	Endothelial	HLA-DPA1	CD4	0.0545035	0	HLA-DPA1_CD4	HLA-DPA1 - CD4	MHC-II	Cell-Cell Contact	KEGG: hsa04514
416	Fibroblast	Endothelial	HLA-DPA1	CD4	0.00747572	0	HLA-DPA1_CD4	HLA-DPA1 - CD4	MHC-II	Cell-Cell Contact	KEGG: hsa04514
417	Endothelial	Endothelial	HLA-DPA1	CD4	0.0185899	0	HLA-DPA1_CD4	HLA-DPA1 - CD4	MHC-II	Cell-Cell Contact	KEGG: hsa04514
418	Hepatocyte	Endothelial	HLA-DPA1	CD4	0.00837896	0	HLA-DPA1_CD4	HLA-DPA1 - CD4	MHC-II	Cell-Cell Contact	KEGG: hsa04514
419	T_NK	Macrophage	HLA-DPB1	CD4	0.015166	0	HLA-DPB1_CD4	HLA-DPB1 - CD4	MHC-II	Cell-Cell Contact	KEGG: hsa04514
420	B	Macrophage	HLA-DPB1	CD4	0.00523767	0	HLA-DPB1_CD4	HLA-DPB1 - CD4	MHC-II	Cell-Cell Contact	KEGG: hsa04514
421	Macrophage	Macrophage	HLA-DPB1	CD4	0.0371023	0	HLA-DPB1_CD4	HLA-DPB1 - CD4	MHC-II	Cell-Cell Contact	KEGG: hsa04514
422	Fibroblast	Macrophage	HLA-DPB1	CD4	0.00878229	0	HLA-DPB1_CD4	HLA-DPB1 - CD4	MHC-II	Cell-Cell Contact	KEGG: hsa04514
423	Endothelial	Macrophage	HLA-DPB1	CD4	0.012569	0	HLA-DPB1_CD4	HLA-DPB1 - CD4	MHC-II	Cell-Cell Contact	KEGG: hsa04514
424	Hepatocyte	Macrophage	HLA-DPB1	CD4	0.00705012	0	HLA-DPB1_CD4	HLA-DPB1 - CD4	MHC-II	Cell-Cell Contact	KEGG: hsa04514
425	T_NK	Endothelial	HLA-DPB1	CD4	0.0228901	0	HLA-DPB1_CD4	HLA-DPB1 - CD4	MHC-II	Cell-Cell Contact	KEGG: hsa04514
426	B	Endothelial	HLA-DPB1	CD4	0.00794606	0	HLA-DPB1_CD4	HLA-DPB1 - CD4	MHC-II	Cell-Cell Contact	KEGG: hsa04514
427	Macrophage	Endothelial	HLA-DPB1	CD4	0.0553706	0	HLA-DPB1_CD4	HLA-DPB1 - CD4	MHC-II	Cell-Cell Contact	KEGG: hsa04514
428	Fibroblast	Endothelial	HLA-DPB1	CD4	0.0132991	0	HLA-DPB1_CD4	HLA-DPB1 - CD4	MHC-II	Cell-Cell Contact	KEGG: hsa04514
429	Endothelial	Endothelial	HLA-DPB1	CD4	0.0189961	0	HLA-DPB1_CD4	HLA-DPB1 - CD4	MHC-II	Cell-Cell Contact	KEGG: hsa04514
430	Hepatocyte	Endothelial	HLA-DPB1	CD4	0.0106857	0	HLA-DPB1_CD4	HLA-DPB1 - CD4	MHC-II	Cell-Cell Contact	KEGG: hsa04514
431	T_NK	Macrophage	HLA-DQA1	CD4	0.00419915	0	HLA-DQA1_CD4	HLA-DQA1 - CD4	MHC-II	Cell-Cell Contact	KEGG: hsa04514
432	B	Macrophage	HLA-DQA1	CD4	0.00104548	0	HLA-DQA1_CD4	HLA-DQA1 - CD4	MHC-II	Cell-Cell Contact	KEGG: hsa04514
433	Macrophage	Macrophage	HLA-DQA1	CD4	0.026274	0	HLA-DQA1_CD4	HLA-DQA1 - CD4	MHC-II	Cell-Cell Contact	KEGG: hsa04514
434	T_NK	Endothelial	HLA-DQA1	CD4	0.00637397	0	HLA-DQA1_CD4	HLA-DQA1 - CD4	MHC-II	Cell-Cell Contact	KEGG: hsa04514
435	B	Endothelial	HLA-DQA1	CD4	0.00158956	0	HLA-DQA1_CD4	HLA-DQA1 - CD4	MHC-II	Cell-Cell Contact	KEGG: hsa04514
436	Macrophage	Endothelial	HLA-DQA1	CD4	0.0394291	0	HLA-DQA1_CD4	HLA-DQA1 - CD4	MHC-II	Cell-Cell Contact	KEGG: hsa04514
437	B	Macrophage	HLA-DMA	CD4	0.00125328	0	HLA-DMA_CD4	HLA-DMA - CD4	MHC-II	Cell-Cell Contact	KEGG: hsa04514
438	Macrophage	Macrophage	HLA-DMA	CD4	0.0208091	0	HLA-DMA_CD4	HLA-DMA - CD4	MHC-II	Cell-Cell Contact	KEGG: hsa04514
439	Endothelial	Macrophage	HLA-DMA	CD4	0.00281987	0	HLA-DMA_CD4	HLA-DMA - CD4	MHC-II	Cell-Cell Contact	KEGG: hsa04514
440	B	Endothelial	HLA-DMA	CD4	0.00190529	0	HLA-DMA_CD4	HLA-DMA - CD4	MHC-II	Cell-Cell Contact	KEGG: hsa04514
441	Macrophage	Endothelial	HLA-DMA	CD4	0.0313159	0	HLA-DMA_CD4	HLA-DMA - CD4	MHC-II	Cell-Cell Contact	KEGG: hsa04514
442	Endothelial	Endothelial	HLA-DMA	CD4	0.00428341	0	HLA-DMA_CD4	HLA-DMA - CD4	MHC-II	Cell-Cell Contact	KEGG: hsa04514
443	Macrophage	Macrophage	HLA-DMB	CD4	0.0117653	0	HLA-DMB_CD4	HLA-DMB - CD4	MHC-II	Cell-Cell Contact	KEGG: hsa04514
444	Macrophage	Endothelial	HLA-DMB	CD4	0.0177888	0	HLA-DMB_CD4	HLA-DMB - CD4	MHC-II	Cell-Cell Contact	KEGG: hsa04514
445	Macrophage	Macrophage	HLA-DQA2	CD4	0.0113857	0	HLA-DQA2_CD4	HLA-DQA2 - CD4	MHC-II	Cell-Cell Contact	KEGG: hsa04514
446	Macrophage	Endothelial	HLA-DQA2	CD4	0.0172182	0	HLA-DQA2_CD4	HLA-DQA2 - CD4	MHC-II	Cell-Cell Contact	KEGG: hsa04514
447	B	Macrophage	HLA-DOB	CD4	0.000503065	0	HLA-DOB_CD4	HLA-DOB - CD4	MHC-II	Cell-Cell Contact	KEGG: hsa04514
448	B	Endothelial	HLA-DOB	CD4	0.000765082	0	HLA-DOB_CD4	HLA-DOB - CD4	MHC-II	Cell-Cell Contact	KEGG: hsa04514
449	T_NK	Macrophage	HLA-DQB1	CD4	0.00413756	0	HLA-DQB1_CD4	HLA-DQB1 - CD4	MHC-II	Cell-Cell Contact	KEGG: hsa04514
450	B	Macrophage	HLA-DQB1	CD4	0.00120081	0	HLA-DQB1_CD4	HLA-DQB1 - CD4	MHC-II	Cell-Cell Contact	KEGG: hsa04514
451	Macrophage	Macrophage	HLA-DQB1	CD4	0.0222302	0	HLA-DQB1_CD4	HLA-DQB1 - CD4	MHC-II	Cell-Cell Contact	KEGG: hsa04514
452	Endothelial	Macrophage	HLA-DQB1	CD4	0.0031348	0	HLA-DQB1_CD4	HLA-DQB1 - CD4	MHC-II	Cell-Cell Contact	KEGG: hsa04514
453	Hepatocyte	Macrophage	HLA-DQB1	CD4	0.00125034	0	HLA-DQB1_CD4	HLA-DQB1 - CD4	MHC-II	Cell-Cell Contact	KEGG: hsa04514
454	T_NK	Endothelial	HLA-DQB1	CD4	0.00628068	0	HLA-DQB1_CD4	HLA-DQB1 - CD4	MHC-II	Cell-Cell Contact	KEGG: hsa04514
455	B	Endothelial	HLA-DQB1	CD4	0.00182557	0	HLA-DQB1_CD4	HLA-DQB1 - CD4	MHC-II	Cell-Cell Contact	KEGG: hsa04514
456	Macrophage	Endothelial	HLA-DQB1	CD4	0.03343	0	HLA-DQB1_CD4	HLA-DQB1 - CD4	MHC-II	Cell-Cell Contact	KEGG: hsa04514
457	Endothelial	Endothelial	HLA-DQB1	CD4	0.004761	0	HLA-DQB1_CD4	HLA-DQB1 - CD4	MHC-II	Cell-Cell Contact	KEGG: hsa04514
458	Hepatocyte	Endothelial	HLA-DQB1	CD4	0.00190083	0	HLA-DQB1_CD4	HLA-DQB1 - CD4	MHC-II	Cell-Cell Contact	KEGG: hsa04514
459	T_NK	Macrophage	HLA-DRA	CD4	0.015573	0	HLA-DRA_CD4	HLA-DRA - CD4	MHC-II	Cell-Cell Contact	KEGG: hsa04514
460	B	Macrophage	HLA-DRA	CD4	0.0109967	0	HLA-DRA_CD4	HLA-DRA - CD4	MHC-II	Cell-Cell Contact	KEGG: hsa04514
461	Macrophage	Macrophage	HLA-DRA	CD4	0.0475397	0	HLA-DRA_CD4	HLA-DRA - CD4	MHC-II	Cell-Cell Contact	KEGG: hsa04514
462	Fibroblast	Macrophage	HLA-DRA	CD4	0.0136851	0	HLA-DRA_CD4	HLA-DRA - CD4	MHC-II	Cell-Cell Contact	KEGG: hsa04514
463	Endothelial	Macrophage	HLA-DRA	CD4	0.0216541	0	HLA-DRA_CD4	HLA-DRA - CD4	MHC-II	Cell-Cell Contact	KEGG: hsa04514
464	Hepatocyte	Macrophage	HLA-DRA	CD4	0.0139984	0	HLA-DRA_CD4	HLA-DRA - CD4	MHC-II	Cell-Cell Contact	KEGG: hsa04514
465	T_NK	Endothelial	HLA-DRA	CD4	0.0234995	0	HLA-DRA_CD4	HLA-DRA - CD4	MHC-II	Cell-Cell Contact	KEGG: hsa04514
466	B	Endothelial	HLA-DRA	CD4	0.0166333	0	HLA-DRA_CD4	HLA-DRA - CD4	MHC-II	Cell-Cell Contact	KEGG: hsa04514
467	Macrophage	Endothelial	HLA-DRA	CD4	0.0705705	0	HLA-DRA_CD4	HLA-DRA - CD4	MHC-II	Cell-Cell Contact	KEGG: hsa04514
468	Fibroblast	Endothelial	HLA-DRA	CD4	0.0206709	0	HLA-DRA_CD4	HLA-DRA - CD4	MHC-II	Cell-Cell Contact	KEGG: hsa04514
469	Endothelial	Endothelial	HLA-DRA	CD4	0.0325734	0	HLA-DRA_CD4	HLA-DRA - CD4	MHC-II	Cell-Cell Contact	KEGG: hsa04514
470	Hepatocyte	Endothelial	HLA-DRA	CD4	0.0211406	0	HLA-DRA_CD4	HLA-DRA - CD4	MHC-II	Cell-Cell Contact	KEGG: hsa04514
471	T_NK	Macrophage	HLA-DRB1	CD4	0.0153591	0	HLA-DRB1_CD4	HLA-DRB1 - CD4	MHC-II	Cell-Cell Contact	KEGG: hsa04514
472	B	Macrophage	HLA-DRB1	CD4	0.00632213	0	HLA-DRB1_CD4	HLA-DRB1 - CD4	MHC-II	Cell-Cell Contact	KEGG: hsa04514
473	Macrophage	Macrophage	HLA-DRB1	CD4	0.0377547	0	HLA-DRB1_CD4	HLA-DRB1 - CD4	MHC-II	Cell-Cell Contact	KEGG: hsa04514
474	Fibroblast	Macrophage	HLA-DRB1	CD4	0.00557582	0	HLA-DRB1_CD4	HLA-DRB1 - CD4	MHC-II	Cell-Cell Contact	KEGG: hsa04514
475	Endothelial	Macrophage	HLA-DRB1	CD4	0.0202144	0	HLA-DRB1_CD4	HLA-DRB1 - CD4	MHC-II	Cell-Cell Contact	KEGG: hsa04514
476	Hepatocyte	Macrophage	HLA-DRB1	CD4	0.00690188	0	HLA-DRB1_CD4	HLA-DRB1 - CD4	MHC-II	Cell-Cell Contact	KEGG: hsa04514
477	T_NK	Endothelial	HLA-DRB1	CD4	0.0231794	0	HLA-DRB1_CD4	HLA-DRB1 - CD4	MHC-II	Cell-Cell Contact	KEGG: hsa04514
478	B	Endothelial	HLA-DRB1	CD4	0.00958588	0	HLA-DRB1_CD4	HLA-DRB1 - CD4	MHC-II	Cell-Cell Contact	KEGG: hsa04514
479	Macrophage	Endothelial	HLA-DRB1	CD4	0.0563256	0	HLA-DRB1_CD4	HLA-DRB1 - CD4	MHC-II	Cell-Cell Contact	KEGG: hsa04514
480	Fibroblast	Endothelial	HLA-DRB1	CD4	0.00845758	0	HLA-DRB1_CD4	HLA-DRB1 - CD4	MHC-II	Cell-Cell Contact	KEGG: hsa04514
481	Endothelial	Endothelial	HLA-DRB1	CD4	0.0304304	0	HLA-DRB1_CD4	HLA-DRB1 - CD4	MHC-II	Cell-Cell Contact	KEGG: hsa04514
482	Hepatocyte	Endothelial	HLA-DRB1	CD4	0.0104618	0	HLA-DRB1_CD4	HLA-DRB1 - CD4	MHC-II	Cell-Cell Contact	KEGG: hsa04514
483	T_NK	Macrophage	HLA-DRB5	CD4	0.00299642	0	HLA-DRB5_CD4	HLA-DRB5 - CD4	MHC-II	Cell-Cell Contact	KEGG: hsa04514
484	B	Macrophage	HLA-DRB5	CD4	0.000895322	0	HLA-DRB5_CD4	HLA-DRB5 - CD4	MHC-II	Cell-Cell Contact	KEGG: hsa04514
485	Macrophage	Macrophage	HLA-DRB5	CD4	0.0145455	0	HLA-DRB5_CD4	HLA-DRB5 - CD4	MHC-II	Cell-Cell Contact	KEGG: hsa04514
486	Endothelial	Macrophage	HLA-DRB5	CD4	0.00451021	0	HLA-DRB5_CD4	HLA-DRB5 - CD4	MHC-II	Cell-Cell Contact	KEGG: hsa04514
487	T_NK	Endothelial	HLA-DRB5	CD4	0.00455117	0	HLA-DRB5_CD4	HLA-DRB5 - CD4	MHC-II	Cell-Cell Contact	KEGG: hsa04514
488	B	Endothelial	HLA-DRB5	CD4	0.00136136	0	HLA-DRB5_CD4	HLA-DRB5 - CD4	MHC-II	Cell-Cell Contact	KEGG: hsa04514
489	Macrophage	Endothelial	HLA-DRB5	CD4	0.0219608	0	HLA-DRB5_CD4	HLA-DRB5 - CD4	MHC-II	Cell-Cell Contact	KEGG: hsa04514
490	Endothelial	Endothelial	HLA-DRB5	CD4	0.00684502	0	HLA-DRB5_CD4	HLA-DRB5 - CD4	MHC-II	Cell-Cell Contact	KEGG: hsa04514
491	B	B	PECAM1	PECAM1	0.000397364	0	PECAM1_PECAM1	PECAM1 - PECAM1	PECAM1	Cell-Cell Contact	KEGG: hsa04514
492	Macrophage	B	PECAM1	PECAM1	0.000684654	0	PECAM1_PECAM1	PECAM1 - PECAM1	PECAM1	Cell-Cell Contact	KEGG: hsa04514
493	Endothelial	B	PECAM1	PECAM1	0.00335053	0	PECAM1_PECAM1	PECAM1 - PECAM1	PECAM1	Cell-Cell Contact	KEGG: hsa04514
494	B	Macrophage	PECAM1	PECAM1	0.000684654	0	PECAM1_PECAM1	PECAM1 - PECAM1	PECAM1	Cell-Cell Contact	KEGG: hsa04514
495	Macrophage	Macrophage	PECAM1	PECAM1	0.00117941	0	PECAM1_PECAM1	PECAM1 - PECAM1	PECAM1	Cell-Cell Contact	KEGG: hsa04514
496	Endothelial	Macrophage	PECAM1	PECAM1	0.00576064	0	PECAM1_PECAM1	PECAM1 - PECAM1	PECAM1	Cell-Cell Contact	KEGG: hsa04514
497	B	Endothelial	PECAM1	PECAM1	0.00335053	0	PECAM1_PECAM1	PECAM1 - PECAM1	PECAM1	Cell-Cell Contact	KEGG: hsa04514
498	Macrophage	Endothelial	PECAM1	PECAM1	0.00576064	0	PECAM1_PECAM1	PECAM1 - PECAM1	PECAM1	Cell-Cell Contact	KEGG: hsa04514
499	Endothelial	Endothelial	PECAM1	PECAM1	0.0276444	0	PECAM1_PECAM1	PECAM1 - PECAM1	PECAM1	Cell-Cell Contact	KEGG: hsa04514

## Sheet: df net_tumor
Column1	source	target	ligand	receptor	prob	pval	interaction_name	interaction_name_2	pathway_name	annotation	evidence
1	Hepatocyte	Endothelial	GDF15	TGFBR2	0.00640606	0	GDF15_TGFBR2	GDF15 - TGFBR2	GDF	Secreted Signaling	KEGG: hsa04350
2	Fibroblast	Fibroblast	PDGFA	PDGFRB	0.00180853	0	PDGFA_PDGFRB	PDGFA - PDGFRB	PDGF	Secreted Signaling	PMID: 15207812
3	Endothelial	Fibroblast	PDGFD	PDGFRB	0.00195862	0	PDGFD_PDGFRB	PDGFD - PDGFRB	PDGF	Secreted Signaling	PMID: 15207812
4	Macrophage	Endothelial	VEGFA	FLT1	0.00587141	0	VEGFA_VEGFR1	VEGFA - VEGFR1	VEGF	Secreted Signaling	KEGG: hsa04370; PMID: 16633338
5	Hepatocyte	Endothelial	VEGFA	FLT1	0.00317845	0	VEGFA_VEGFR1	VEGFA - VEGFR1	VEGF	Secreted Signaling	KEGG: hsa04370; PMID: 16633338
6	Macrophage	Endothelial	VEGFA	KDR	0.00170483	0	VEGFA_VEGFR2	VEGFA - VEGFR2	VEGF	Secreted Signaling	KEGG: hsa04370; PMID: 16633338
7	Hepatocyte	Endothelial	VEGFA	KDR	0.000921129	0	VEGFA_VEGFR2	VEGFA - VEGFR2	VEGF	Secreted Signaling	KEGG: hsa04370; PMID: 16633338
8	Fibroblast	Endothelial	PGF	FLT1	0.017594	0	PGF_VEGFR1	PGF - VEGFR1	VEGF	Secreted Signaling	KEGG: hsa04370; PMID: 16633338
9	Macrophage	Endothelial	VEGFA	FLT1_KDR	0.00330696	0	VEGFA_VEGFR1R2	VEGFA - VEGFR1R2	VEGF	Secreted Signaling	PMID: 16633338
10	Hepatocyte	Endothelial	VEGFA	FLT1_KDR	0.00178809	0	VEGFA_VEGFR1R2	VEGFA - VEGFR1R2	VEGF	Secreted Signaling	PMID: 16633338
11	Endothelial	T_NK	CXCL12	CXCR4	0.0173057	0	CXCL12_CXCR4	CXCL12 - CXCR4	CXCL	Secreted Signaling	KEGG: hsa04060
12	Endothelial	B	CXCL12	CXCR4	0.00726255	0	CXCL12_CXCR4	CXCL12 - CXCR4	CXCL	Secreted Signaling	KEGG: hsa04060
13	Endothelial	Macrophage	CXCL12	CXCR4	0.00922496	0	CXCL12_CXCR4	CXCL12 - CXCR4	CXCL	Secreted Signaling	KEGG: hsa04060
14	Endothelial	Fibroblast	CXCL12	CXCR4	0.00145895	0	CXCL12_CXCR4	CXCL12 - CXCR4	CXCL	Secreted Signaling	KEGG: hsa04060
15	Endothelial	Endothelial	CXCL12	CXCR4	0.00295991	0	CXCL12_CXCR4	CXCL12 - CXCR4	CXCL	Secreted Signaling	KEGG: hsa04060
16	Endothelial	Hepatocyte	CXCL12	CXCR4	0.000590878	0	CXCL12_CXCR4	CXCL12 - CXCR4	CXCL	Secreted Signaling	KEGG: hsa04060
17	T_NK	T_NK	MIF	CD74_CXCR4	0.0840833	0	MIF_CD74_CXCR4	MIF - (CD74+CXCR4)	MIF	Secreted Signaling	PMID: 29637711; PMID: 24760155
18	B	T_NK	MIF	CD74_CXCR4	0.0791575	0	MIF_CD74_CXCR4	MIF - (CD74+CXCR4)	MIF	Secreted Signaling	PMID: 29637711; PMID: 24760155
19	Macrophage	T_NK	MIF	CD74_CXCR4	0.083756	0	MIF_CD74_CXCR4	MIF - (CD74+CXCR4)	MIF	Secreted Signaling	PMID: 29637711; PMID: 24760155
20	Fibroblast	T_NK	MIF	CD74_CXCR4	0.123571	0	MIF_CD74_CXCR4	MIF - (CD74+CXCR4)	MIF	Secreted Signaling	PMID: 29637711; PMID: 24760155
21	Endothelial	T_NK	MIF	CD74_CXCR4	0.109253	0	MIF_CD74_CXCR4	MIF - (CD74+CXCR4)	MIF	Secreted Signaling	PMID: 29637711; PMID: 24760155
22	Hepatocyte	T_NK	MIF	CD74_CXCR4	0.137972	0	MIF_CD74_CXCR4	MIF - (CD74+CXCR4)	MIF	Secreted Signaling	PMID: 29637711; PMID: 24760155
23	Fibroblast	B	MIF	CD74_CXCR4	0.0767244	0	MIF_CD74_CXCR4	MIF - (CD74+CXCR4)	MIF	Secreted Signaling	PMID: 29637711; PMID: 24760155
24	Endothelial	B	MIF	CD74_CXCR4	0.0674171	0	MIF_CD74_CXCR4	MIF - (CD74+CXCR4)	MIF	Secreted Signaling	PMID: 29637711; PMID: 24760155
25	Hepatocyte	B	MIF	CD74_CXCR4	0.0862026	0	MIF_CD74_CXCR4	MIF - (CD74+CXCR4)	MIF	Secreted Signaling	PMID: 29637711; PMID: 24760155
26	T_NK	Macrophage	MIF	CD74_CXCR4	0.0834652	0	MIF_CD74_CXCR4	MIF - (CD74+CXCR4)	MIF	Secreted Signaling	PMID: 29637711; PMID: 24760155
27	B	Macrophage	MIF	CD74_CXCR4	0.0785724	0	MIF_CD74_CXCR4	MIF - (CD74+CXCR4)	MIF	Secreted Signaling	PMID: 29637711; PMID: 24760155
28	Macrophage	Macrophage	MIF	CD74_CXCR4	0.0831401	0	MIF_CD74_CXCR4	MIF - (CD74+CXCR4)	MIF	Secreted Signaling	PMID: 29637711; PMID: 24760155
29	Fibroblast	Macrophage	MIF	CD74_CXCR4	0.122701	0	MIF_CD74_CXCR4	MIF - (CD74+CXCR4)	MIF	Secreted Signaling	PMID: 29637711; PMID: 24760155
30	Endothelial	Macrophage	MIF	CD74_CXCR4	0.108472	0	MIF_CD74_CXCR4	MIF - (CD74+CXCR4)	MIF	Secreted Signaling	PMID: 29637711; PMID: 24760155
31	Hepatocyte	Macrophage	MIF	CD74_CXCR4	0.137016	0	MIF_CD74_CXCR4	MIF - (CD74+CXCR4)	MIF	Secreted Signaling	PMID: 29637711; PMID: 24760155
32	Hepatocyte	Endothelial	MIF	CD74_CXCR4	0.061594	0	MIF_CD74_CXCR4	MIF - (CD74+CXCR4)	MIF	Secreted Signaling	PMID: 29637711; PMID: 24760155
33	T_NK	T_NK	MIF	CD74_CD44	0.0529906	0	MIF_CD74_CD44	MIF - (CD74+CD44)	MIF	Secreted Signaling	PMID: 29637711; PMID: 26175090
34	B	T_NK	MIF	CD74_CD44	0.0497872	0	MIF_CD74_CD44	MIF - (CD74+CD44)	MIF	Secreted Signaling	PMID: 29637711; PMID: 26175090
35	Macrophage	T_NK	MIF	CD74_CD44	0.0527774	0	MIF_CD74_CD44	MIF - (CD74+CD44)	MIF	Secreted Signaling	PMID: 29637711; PMID: 26175090
36	Fibroblast	T_NK	MIF	CD74_CD44	0.079138	0	MIF_CD74_CD44	MIF - (CD74+CD44)	MIF	Secreted Signaling	PMID: 29637711; PMID: 26175090
37	Endothelial	T_NK	MIF	CD74_CD44	0.06956	0	MIF_CD74_CD44	MIF - (CD74+CD44)	MIF	Secreted Signaling	PMID: 29637711; PMID: 26175090
38	Hepatocyte	T_NK	MIF	CD74_CD44	0.0888856	0	MIF_CD74_CD44	MIF - (CD74+CD44)	MIF	Secreted Signaling	PMID: 29637711; PMID: 26175090
39	T_NK	Macrophage	MIF	CD74_CD44	0.0654823	0	MIF_CD74_CD44	MIF - (CD74+CD44)	MIF	Secreted Signaling	PMID: 29637711; PMID: 26175090
40	B	Macrophage	MIF	CD74_CD44	0.061573	0	MIF_CD74_CD44	MIF - (CD74+CD44)	MIF	Secreted Signaling	PMID: 29637711; PMID: 26175090
41	Macrophage	Macrophage	MIF	CD74_CD44	0.0652223	0	MIF_CD74_CD44	MIF - (CD74+CD44)	MIF	Secreted Signaling	PMID: 29637711; PMID: 26175090
42	Fibroblast	Macrophage	MIF	CD74_CD44	0.0971612	0	MIF_CD74_CD44	MIF - (CD74+CD44)	MIF	Secreted Signaling	PMID: 29637711; PMID: 26175090
43	Endothelial	Macrophage	MIF	CD74_CD44	0.0856046	0	MIF_CD74_CD44	MIF - (CD74+CD44)	MIF	Secreted Signaling	PMID: 29637711; PMID: 26175090
44	Hepatocyte	Macrophage	MIF	CD74_CD44	0.108866	0	MIF_CD74_CD44	MIF - (CD74+CD44)	MIF	Secreted Signaling	PMID: 29637711; PMID: 26175090
45	Macrophage	B	TNFSF13B	TNFRSF17	0.00903546	0	TNFSF13B_TNFRSF17	TNFSF13B - TNFRSF17	BAFF	Secreted Signaling	KEGG: hsa04060
46	T_NK	T_NK	SPP1	CD44	0.0181835	0	SPP1_CD44	SPP1 - CD44	SPP1	Secreted Signaling	PMID: 21907263
47	B	T_NK	SPP1	CD44	0.0145156	0	SPP1_CD44	SPP1 - CD44	SPP1	Secreted Signaling	PMID: 21907263
48	Macrophage	T_NK	SPP1	CD44	0.0763942	0	SPP1_CD44	SPP1 - CD44	SPP1	Secreted Signaling	PMID: 21907263
49	Fibroblast	T_NK	SPP1	CD44	0.016542	0	SPP1_CD44	SPP1 - CD44	SPP1	Secreted Signaling	PMID: 21907263
50	Hepatocyte	T_NK	SPP1	CD44	0.0336423	0	SPP1_CD44	SPP1 - CD44	SPP1	Secreted Signaling	PMID: 21907263
51	Macrophage	B	SPP1	CD44	0.00955852	0	SPP1_CD44	SPP1 - CD44	SPP1	Secreted Signaling	PMID: 21907263
52	T_NK	Macrophage	SPP1	CD44	0.0153646	0	SPP1_CD44	SPP1 - CD44	SPP1	Secreted Signaling	PMID: 21907263
53	B	Macrophage	SPP1	CD44	0.0122582	0	SPP1_CD44	SPP1 - CD44	SPP1	Secreted Signaling	PMID: 21907263
54	Macrophage	Macrophage	SPP1	CD44	0.0651499	0	SPP1_CD44	SPP1 - CD44	SPP1	Secreted Signaling	PMID: 21907263
55	Fibroblast	Macrophage	SPP1	CD44	0.0139739	0	SPP1_CD44	SPP1 - CD44	SPP1	Secreted Signaling	PMID: 21907263
56	Hepatocyte	Macrophage	SPP1	CD44	0.0284963	0	SPP1_CD44	SPP1 - CD44	SPP1	Secreted Signaling	PMID: 21907263
57	Macrophage	Fibroblast	SPP1	CD44	0.018551	0	SPP1_CD44	SPP1 - CD44	SPP1	Secreted Signaling	PMID: 21907263
58	Hepatocyte	Fibroblast	SPP1	CD44	0.00789281	0	SPP1_CD44	SPP1 - CD44	SPP1	Secreted Signaling	PMID: 21907263
59	T_NK	Fibroblast	SPP1	ITGAV_ITGB1	0.0098942	0	SPP1_ITGAV_ITGB1	SPP1 - (ITGAV+ITGB1)	SPP1	Secreted Signaling	PMID: 21907263
60	B	Fibroblast	SPP1	ITGAV_ITGB1	0.00788492	0	SPP1_ITGAV_ITGB1	SPP1 - (ITGAV+ITGB1)	SPP1	Secreted Signaling	PMID: 21907263
61	Macrophage	Fibroblast	SPP1	ITGAV_ITGB1	0.0427231	0	SPP1_ITGAV_ITGB1	SPP1 - (ITGAV+ITGB1)	SPP1	Secreted Signaling	PMID: 21907263
62	Fibroblast	Fibroblast	SPP1	ITGAV_ITGB1	0.00899414	0	SPP1_ITGAV_ITGB1	SPP1 - (ITGAV+ITGB1)	SPP1	Secreted Signaling	PMID: 21907263
63	Hepatocyte	Fibroblast	SPP1	ITGAV_ITGB1	0.0184381	0	SPP1_ITGAV_ITGB1	SPP1 - (ITGAV+ITGB1)	SPP1	Secreted Signaling	PMID: 21907263
64	T_NK	Endothelial	SPP1	ITGAV_ITGB1	0.0046422	0	SPP1_ITGAV_ITGB1	SPP1 - (ITGAV+ITGB1)	SPP1	Secreted Signaling	PMID: 21907263
65	B	Endothelial	SPP1	ITGAV_ITGB1	0.0036955	0	SPP1_ITGAV_ITGB1	SPP1 - (ITGAV+ITGB1)	SPP1	Secreted Signaling	PMID: 21907263
66	Macrophage	Endothelial	SPP1	ITGAV_ITGB1	0.0204041	0	SPP1_ITGAV_ITGB1	SPP1 - (ITGAV+ITGB1)	SPP1	Secreted Signaling	PMID: 21907263
67	Fibroblast	Endothelial	SPP1	ITGAV_ITGB1	0.00421787	0	SPP1_ITGAV_ITGB1	SPP1 - (ITGAV+ITGB1)	SPP1	Secreted Signaling	PMID: 21907263
68	Hepatocyte	Endothelial	SPP1	ITGAV_ITGB1	0.00869066	0	SPP1_ITGAV_ITGB1	SPP1 - (ITGAV+ITGB1)	SPP1	Secreted Signaling	PMID: 21907263
69	T_NK	Hepatocyte	SPP1	ITGAV_ITGB1	0.00407436	0	SPP1_ITGAV_ITGB1	SPP1 - (ITGAV+ITGB1)	SPP1	Secreted Signaling	PMID: 21907263
70	B	Hepatocyte	SPP1	ITGAV_ITGB1	0.00324308	0	SPP1_ITGAV_ITGB1	SPP1 - (ITGAV+ITGB1)	SPP1	Secreted Signaling	PMID: 21907263
71	Macrophage	Hepatocyte	SPP1	ITGAV_ITGB1	0.017943	0	SPP1_ITGAV_ITGB1	SPP1 - (ITGAV+ITGB1)	SPP1	Secreted Signaling	PMID: 21907263
72	Fibroblast	Hepatocyte	SPP1	ITGAV_ITGB1	0.00370174	0	SPP1_ITGAV_ITGB1	SPP1 - (ITGAV+ITGB1)	SPP1	Secreted Signaling	PMID: 21907263
73	Hepatocyte	Hepatocyte	SPP1	ITGAV_ITGB1	0.0076314	0	SPP1_ITGAV_ITGB1	SPP1 - (ITGAV+ITGB1)	SPP1	Secreted Signaling	PMID: 21907263
74	T_NK	Hepatocyte	SPP1	ITGAV_ITGB5	0.000810713	0	SPP1_ITGAV_ITGB5	SPP1 - (ITGAV+ITGB5)	SPP1	Secreted Signaling	PMID: 21907263
75	B	Hepatocyte	SPP1	ITGAV_ITGB5	0.000644875	0	SPP1_ITGAV_ITGB5	SPP1 - (ITGAV+ITGB5)	SPP1	Secreted Signaling	PMID: 21907263
76	Macrophage	Hepatocyte	SPP1	ITGAV_ITGB5	0.00361056	0	SPP1_ITGAV_ITGB5	SPP1 - (ITGAV+ITGB5)	SPP1	Secreted Signaling	PMID: 21907263
77	Fibroblast	Hepatocyte	SPP1	ITGAV_ITGB5	0.00073635	0	SPP1_ITGAV_ITGB5	SPP1 - (ITGAV+ITGB5)	SPP1	Secreted Signaling	PMID: 21907263
78	Hepatocyte	Hepatocyte	SPP1	ITGAV_ITGB5	0.00152285	0	SPP1_ITGAV_ITGB5	SPP1 - (ITGAV+ITGB5)	SPP1	Secreted Signaling	PMID: 21907263
79	T_NK	Endothelial	SPP1	ITGA5_ITGB1	0.00986352	0	SPP1_ITGA5_ITGB1	SPP1 - (ITGA5+ITGB1)	SPP1	Secreted Signaling	PMID: 21907263
80	B	Endothelial	SPP1	ITGA5_ITGB1	0.00786042	0	SPP1_ITGA5_ITGB1	SPP1 - (ITGA5+ITGB1)	SPP1	Secreted Signaling	PMID: 21907263
81	Macrophage	Endothelial	SPP1	ITGA5_ITGB1	0.042595	0	SPP1_ITGA5_ITGB1	SPP1 - (ITGA5+ITGB1)	SPP1	Secreted Signaling	PMID: 21907263
82	Fibroblast	Endothelial	SPP1	ITGA5_ITGB1	0.00896622	0	SPP1_ITGA5_ITGB1	SPP1 - (ITGA5+ITGB1)	SPP1	Secreted Signaling	PMID: 21907263
83	Hepatocyte	Endothelial	SPP1	ITGA5_ITGB1	0.0183814	0	SPP1_ITGA5_ITGB1	SPP1 - (ITGA5+ITGB1)	SPP1	Secreted Signaling	PMID: 21907263
84	Macrophage	Fibroblast	NAMPT	INSR	0.00756473	0	NAMPT_INSR	NAMPT - INSR	VISFATIN	Secreted Signaling	PMID: 28490838
85	Endothelial	Fibroblast	NAMPT	INSR	0.00279035	0	NAMPT_INSR	NAMPT - INSR	VISFATIN	Secreted Signaling	PMID: 28490838
86	Hepatocyte	Fibroblast	NAMPT	INSR	0.00281335	0	NAMPT_INSR	NAMPT - INSR	VISFATIN	Secreted Signaling	PMID: 28490838
87	T_NK	Endothelial	NAMPT	INSR	0.0134162	0	NAMPT_INSR	NAMPT - INSR	VISFATIN	Secreted Signaling	PMID: 28490838
88	B	Endothelial	NAMPT	INSR	0.00390878	0	NAMPT_INSR	NAMPT - INSR	VISFATIN	Secreted Signaling	PMID: 28490838
89	Macrophage	Endothelial	NAMPT	INSR	0.0558648	0	NAMPT_INSR	NAMPT - INSR	VISFATIN	Secreted Signaling	PMID: 28490838
90	Fibroblast	Endothelial	NAMPT	INSR	0.00808115	0	NAMPT_INSR	NAMPT - INSR	VISFATIN	Secreted Signaling	PMID: 28490838
91	Endothelial	Endothelial	NAMPT	INSR	0.0212595	0	NAMPT_INSR	NAMPT - INSR	VISFATIN	Secreted Signaling	PMID: 28490838
92	Hepatocyte	Endothelial	NAMPT	INSR	0.0214314	0	NAMPT_INSR	NAMPT - INSR	VISFATIN	Secreted Signaling	PMID: 28490838
93	Macrophage	Hepatocyte	NAMPT	INSR	0.00701905	0	NAMPT_INSR	NAMPT - INSR	VISFATIN	Secreted Signaling	PMID: 28490838
94	Endothelial	Hepatocyte	NAMPT	INSR	0.00258817	0	NAMPT_INSR	NAMPT - INSR	VISFATIN	Secreted Signaling	PMID: 28490838
95	Hepatocyte	Hepatocyte	NAMPT	INSR	0.0026095	0	NAMPT_INSR	NAMPT - INSR	VISFATIN	Secreted Signaling	PMID: 28490838
96	T_NK	Endothelial	NAMPT	ITGA5_ITGB1	0.00665528	0	NAMPT_ITGA5_ITGB1	NAMPT - (ITGA5+ITGB1)	VISFATIN	Secreted Signaling	PMID: 28490838
97	B	Endothelial	NAMPT	ITGA5_ITGB1	0.00192962	0	NAMPT_ITGA5_ITGB1	NAMPT - (ITGA5+ITGB1)	VISFATIN	Secreted Signaling	PMID: 28490838
98	Macrophage	Endothelial	NAMPT	ITGA5_ITGB1	0.0283265	0	NAMPT_ITGA5_ITGB1	NAMPT - (ITGA5+ITGB1)	VISFATIN	Secreted Signaling	PMID: 28490838
99	Fibroblast	Endothelial	NAMPT	ITGA5_ITGB1	0.00399785	0	NAMPT_ITGA5_ITGB1	NAMPT - (ITGA5+ITGB1)	VISFATIN	Secreted Signaling	PMID: 28490838
100	Endothelial	Endothelial	NAMPT	ITGA5_ITGB1	0.0105884	0	NAMPT_ITGA5_ITGB1	NAMPT - (ITGA5+ITGB1)	VISFATIN	Secreted Signaling	PMID: 28490838
101	Hepatocyte	Endothelial	NAMPT	ITGA5_ITGB1	0.010675	0	NAMPT_ITGA5_ITGB1	NAMPT - (ITGA5+ITGB1)	VISFATIN	Secreted Signaling	PMID: 28490838
102	Fibroblast	Endothelial	ANGPTL4	ITGA5_ITGB1	0.00460351	0	ANGPTL4_ITGA5_ITGB1	ANGPTL4 - (ITGA5+ITGB1)	ANGPTL	Secreted Signaling	PMID: 30049845
103	Endothelial	Endothelial	ANGPTL4	ITGA5_ITGB1	0.00194993	0	ANGPTL4_ITGA5_ITGB1	ANGPTL4 - (ITGA5+ITGB1)	ANGPTL	Secreted Signaling	PMID: 30049845
104	Hepatocyte	Endothelial	ANGPTL4	ITGA5_ITGB1	0.00342687	0	ANGPTL4_ITGA5_ITGB1	ANGPTL4 - (ITGA5+ITGB1)	ANGPTL	Secreted Signaling	PMID: 30049845
105	Fibroblast	Endothelial	ANGPTL4	CDH5	0.00598004	0	ANGPTL4_CDH5	ANGPTL4 - CDH5	ANGPTL	Secreted Signaling	PMID: 30049845
106	Endothelial	Endothelial	ANGPTL4	CDH5	0.00253501	0	ANGPTL4_CDH5	ANGPTL4 - CDH5	ANGPTL	Secreted Signaling	PMID: 30049845
107	Hepatocyte	Endothelial	ANGPTL4	CDH5	0.00445314	0	ANGPTL4_CDH5	ANGPTL4 - CDH5	ANGPTL	Secreted Signaling	PMID: 30049845
108	Fibroblast	B	ANGPTL4	SDC1	0.00126137	0	ANGPTL4_SDC1	ANGPTL4 - SDC1	ANGPTL	Secreted Signaling	PMID: 29017031
109	Hepatocyte	B	ANGPTL4	SDC1	0.000938165	0	ANGPTL4_SDC1	ANGPTL4 - SDC1	ANGPTL	Secreted Signaling	PMID: 29017031
110	Fibroblast	Hepatocyte	ANGPTL4	SDC1	0.00386031	0	ANGPTL4_SDC1	ANGPTL4 - SDC1	ANGPTL	Secreted Signaling	PMID: 29017031
111	Endothelial	Hepatocyte	ANGPTL4	SDC1	0.00163443	0	ANGPTL4_SDC1	ANGPTL4 - SDC1	ANGPTL	Secreted Signaling	PMID: 29017031
112	Hepatocyte	Hepatocyte	ANGPTL4	SDC1	0.00287309	0	ANGPTL4_SDC1	ANGPTL4 - SDC1	ANGPTL	Secreted Signaling	PMID: 29017031
113	Fibroblast	Macrophage	ANGPTL4	SDC2	0.00169174	0	ANGPTL4_SDC2	ANGPTL4 - SDC2	ANGPTL	Secreted Signaling	PMID: 29017031
114	Hepatocyte	Macrophage	ANGPTL4	SDC2	0.0012584	0	ANGPTL4_SDC2	ANGPTL4 - SDC2	ANGPTL	Secreted Signaling	PMID: 29017031
115	Fibroblast	Fibroblast	ANGPTL4	SDC2	0.00787556	0	ANGPTL4_SDC2	ANGPTL4 - SDC2	ANGPTL	Secreted Signaling	PMID: 29017031
116	Endothelial	Fibroblast	ANGPTL4	SDC2	0.00334222	0	ANGPTL4_SDC2	ANGPTL4 - SDC2	ANGPTL	Secreted Signaling	PMID: 29017031
117	Hepatocyte	Fibroblast	ANGPTL4	SDC2	0.00586753	0	ANGPTL4_SDC2	ANGPTL4 - SDC2	ANGPTL	Secreted Signaling	PMID: 29017031
118	Fibroblast	Hepatocyte	ANGPTL4	SDC2	0.00703606	0	ANGPTL4_SDC2	ANGPTL4 - SDC2	ANGPTL	Secreted Signaling	PMID: 29017031
119	Endothelial	Hepatocyte	ANGPTL4	SDC2	0.0029845	0	ANGPTL4_SDC2	ANGPTL4 - SDC2	ANGPTL	Secreted Signaling	PMID: 29017031
120	Hepatocyte	Hepatocyte	ANGPTL4	SDC2	0.00524094	0	ANGPTL4_SDC2	ANGPTL4 - SDC2	ANGPTL	Secreted Signaling	PMID: 29017031
121	Fibroblast	Macrophage	ANGPTL4	SDC3	0.00137239	0	ANGPTL4_SDC3	ANGPTL4 - SDC3	ANGPTL	Secreted Signaling	PMID: 29017031
122	Endothelial	Macrophage	ANGPTL4	SDC3	0.000580224	0	ANGPTL4_SDC3	ANGPTL4 - SDC3	ANGPTL	Secreted Signaling	PMID: 29017031
123	Hepatocyte	Macrophage	ANGPTL4	SDC3	0.00102077	0	ANGPTL4_SDC3	ANGPTL4 - SDC3	ANGPTL	Secreted Signaling	PMID: 29017031
124	Fibroblast	Hepatocyte	ANGPTL4	SDC4	0.0035258	0	ANGPTL4_SDC4	ANGPTL4 - SDC4	ANGPTL	Secreted Signaling	PMID: 29017031
125	Endothelial	Hepatocyte	ANGPTL4	SDC4	0.00149251	0	ANGPTL4_SDC4	ANGPTL4 - SDC4	ANGPTL	Secreted Signaling	PMID: 29017031
126	Hepatocyte	Hepatocyte	ANGPTL4	SDC4	0.00262389	0	ANGPTL4_SDC4	ANGPTL4 - SDC4	ANGPTL	Secreted Signaling	PMID: 29017031
127	Fibroblast	Endothelial	ANGPT2	TEK	0.000961971	0	ANGPT2_TEK	ANGPT2 - TEK	ANGPT	Secreted Signaling	PMID: 20651738
128	Endothelial	Endothelial	ANGPT2	TEK	0.000941087	0	ANGPT2_TEK	ANGPT2 - TEK	ANGPT	Secreted Signaling	PMID: 20651738
129	Fibroblast	Endothelial	ANGPT2	ITGA5_ITGB1	0.00406261	0	ANGPT2_ITGA5_ITGB1	ANGPT2 - (ITGA5+ITGB1)	ANGPT	Secreted Signaling	PMID: 20651738; PMID: 25635707
130	Endothelial	Endothelial	ANGPT2	ITGA5_ITGB1	0.00397468	0	ANGPT2_ITGA5_ITGB1	ANGPT2 - (ITGA5+ITGB1)	ANGPT	Secreted Signaling	PMID: 20651738; PMID: 25635707
131	Hepatocyte	B	MDK	SDC1	0.00693118	0	MDK_SDC1	MDK - SDC1	MK	Secreted Signaling	PMID: 28356350
132	Fibroblast	Hepatocyte	MDK	SDC1	0.0052224	0	MDK_SDC1	MDK - SDC1	MK	Secreted Signaling	PMID: 28356350
133	Endothelial	Hepatocyte	MDK	SDC1	0.00474689	0	MDK_SDC1	MDK - SDC1	MK	Secreted Signaling	PMID: 28356350
134	Hepatocyte	Hepatocyte	MDK	SDC1	0.020967	0	MDK_SDC1	MDK - SDC1	MK	Secreted Signaling	PMID: 28356350
135	Hepatocyte	Macrophage	MDK	SDC2	0.00927808	0	MDK_SDC2	MDK - SDC2	MK	Secreted Signaling	PMID: 28356350
136	Fibroblast	Fibroblast	MDK	SDC2	0.0106393	0	MDK_SDC2	MDK - SDC2	MK	Secreted Signaling	PMID: 28356350
137	Endothelial	Fibroblast	MDK	SDC2	0.00967533	0	MDK_SDC2	MDK - SDC2	MK	Secreted Signaling	PMID: 28356350
138	Hepatocyte	Fibroblast	MDK	SDC2	0.0420248	0	MDK_SDC2	MDK - SDC2	MK	Secreted Signaling	PMID: 28356350
139	Fibroblast	Hepatocyte	MDK	SDC2	0.00950798	0	MDK_SDC2	MDK - SDC2	MK	Secreted Signaling	PMID: 28356350
140	Endothelial	Hepatocyte	MDK	SDC2	0.00864565	0	MDK_SDC2	MDK - SDC2	MK	Secreted Signaling	PMID: 28356350
141	Hepatocyte	Hepatocyte	MDK	SDC2	0.0376834	0	MDK_SDC2	MDK - SDC2	MK	Secreted Signaling	PMID: 28356350
142	Fibroblast	Hepatocyte	MDK	SDC4	0.00477042	0	MDK_SDC4	MDK - SDC4	MK	Secreted Signaling	PMID: 28356350
143	Endothelial	Hepatocyte	MDK	SDC4	0.00433588	0	MDK_SDC4	MDK - SDC4	MK	Secreted Signaling	PMID: 28356350
144	Hepatocyte	Hepatocyte	MDK	SDC4	0.0191787	0	MDK_SDC4	MDK - SDC4	MK	Secreted Signaling	PMID: 28356350
145	B	Endothelial	MDK	ITGA6_ITGB1	0.00343374	0	MDK_ITGA6_ITGB1	MDK - (ITGA6+ITGB1)	MK	Secreted Signaling	PMID: 28356350
146	Fibroblast	Endothelial	MDK	ITGA6_ITGB1	0.00921344	0	MDK_ITGA6_ITGB1	MDK - (ITGA6+ITGB1)	MK	Secreted Signaling	PMID: 28356350
147	Endothelial	Endothelial	MDK	ITGA6_ITGB1	0.0083776	0	MDK_ITGA6_ITGB1	MDK - (ITGA6+ITGB1)	MK	Secreted Signaling	PMID: 28356350
148	Hepatocyte	Endothelial	MDK	ITGA6_ITGB1	0.0365483	0	MDK_ITGA6_ITGB1	MDK - (ITGA6+ITGB1)	MK	Secreted Signaling	PMID: 28356350
149	Fibroblast	Fibroblast	MDK	LRP1	0.00105863	0.01	MDK_LRP1	MDK - LRP1	MK	Secreted Signaling	PMID: 28356350
150	Endothelial	Fibroblast	MDK	LRP1	0.000961877	0.04	MDK_LRP1	MDK - LRP1	MK	Secreted Signaling	PMID: 28356350
151	Hepatocyte	Fibroblast	MDK	LRP1	0.00430455	0	MDK_LRP1	MDK - LRP1	MK	Secreted Signaling	PMID: 28356350
152	Fibroblast	Hepatocyte	MDK	LRP1	0.00102304	0	MDK_LRP1	MDK - LRP1	MK	Secreted Signaling	PMID: 28356350
153	Endothelial	Hepatocyte	MDK	LRP1	0.000929532	0	MDK_LRP1	MDK - LRP1	MK	Secreted Signaling	PMID: 28356350
154	Hepatocyte	Hepatocyte	MDK	LRP1	0.00416027	0	MDK_LRP1	MDK - LRP1	MK	Secreted Signaling	PMID: 28356350
155	Hepatocyte	T_NK	MDK	NCL	0.0407317	0	MDK_NCL	MDK - NCL	MK	Secreted Signaling	PMID: 28356350
156	Hepatocyte	Macrophage	MDK	NCL	0.0293893	0	MDK_NCL	MDK - NCL	MK	Secreted Signaling	PMID: 28356350
157	Hepatocyte	Fibroblast	MDK	NCL	0.0367594	0	MDK_NCL	MDK - NCL	MK	Secreted Signaling	PMID: 28356350
158	Hepatocyte	Endothelial	MDK	NCL	0.0358146	0	MDK_NCL	MDK - NCL	MK	Secreted Signaling	PMID: 28356350
159	Hepatocyte	Hepatocyte	MDK	NCL	0.0356931	0	MDK_NCL	MDK - NCL	MK	Secreted Signaling	PMID: 28356350
160	Fibroblast	B	PTN	SDC1	0.000964205	0	PTN_SDC1	PTN - SDC1	PTN	Secreted Signaling	PMID: 28356350; PMID: 25620911
161	Fibroblast	Hepatocyte	PTN	SDC1	0.00295268	0	PTN_SDC1	PTN - SDC1	PTN	Secreted Signaling	PMID: 28356350; PMID: 25620911
162	Fibroblast	Macrophage	PTN	SDC2	0.00129332	0	PTN_SDC2	PTN - SDC2	PTN	Secreted Signaling	PMID: 28356350; PMID: 25620911
163	Fibroblast	Fibroblast	PTN	SDC2	0.00602957	0	PTN_SDC2	PTN - SDC2	PTN	Secreted Signaling	PMID: 28356350; PMID: 25620911
164	Fibroblast	Endothelial	PTN	SDC2	0.000748195	0	PTN_SDC2	PTN - SDC2	PTN	Secreted Signaling	PMID: 28356350; PMID: 25620911
165	Fibroblast	Hepatocyte	PTN	SDC2	0.00538577	0	PTN_SDC2	PTN - SDC2	PTN	Secreted Signaling	PMID: 28356350; PMID: 25620911
166	Fibroblast	Macrophage	PTN	SDC3	0.0010491	0	PTN_SDC3	PTN - SDC3	PTN	Secreted Signaling	PMID: 28356350; PMID: 25620911
167	Fibroblast	Hepatocyte	PTN	SDC4	0.0026966	0	PTN_SDC4	PTN - SDC4	PTN	Secreted Signaling	PMID: 28356350; PMID: 25620911
168	Fibroblast	T_NK	PTN	NCL	0.00583729	0	PTN_NCL	PTN - NCL	PTN	Secreted Signaling	PMID: 28356350; PMID: 25620911
169	Fibroblast	B	PTN	NCL	0.00103511	0	PTN_NCL	PTN - NCL	PTN	Secreted Signaling	PMID: 28356350; PMID: 25620911
170	Fibroblast	Macrophage	PTN	NCL	0.00416957	0	PTN_NCL	PTN - NCL	PTN	Secreted Signaling	PMID: 28356350; PMID: 25620911
171	Fibroblast	Fibroblast	PTN	NCL	0.00524939	0	PTN_NCL	PTN - NCL	PTN	Secreted Signaling	PMID: 28356350; PMID: 25620911
172	Fibroblast	Endothelial	PTN	NCL	0.00511018	0	PTN_NCL	PTN - NCL	PTN	Secreted Signaling	PMID: 28356350; PMID: 25620911
173	Fibroblast	Hepatocyte	PTN	NCL	0.00509229	0	PTN_NCL	PTN - NCL	PTN	Secreted Signaling	PMID: 28356350; PMID: 25620911
174	Fibroblast	Hepatocyte	POSTN	ITGAV_ITGB5	0.000450796	0	POSTN_ITGAV_ITGB5	POSTN - (ITGAV+ITGB5)	PERIOSTIN	Secreted Signaling	PMID: 26721738
175	B	Macrophage	C3	C3AR1	0.00129586	0	C3_C3AR1	C3 - C3AR1	COMPLEMENT	Secreted Signaling	KEGG: hsa04080
176	Macrophage	Macrophage	C3	C3AR1	0.00194855	0	C3_C3AR1	C3 - C3AR1	COMPLEMENT	Secreted Signaling	KEGG: hsa04080
177	Endothelial	Macrophage	C3	C3AR1	0.00243504	0	C3_C3AR1	C3 - C3AR1	COMPLEMENT	Secreted Signaling	KEGG: hsa04080
178	Hepatocyte	Macrophage	C3	C3AR1	0.0112103	0	C3_C3AR1	C3 - C3AR1	COMPLEMENT	Secreted Signaling	KEGG: hsa04080
179	B	Macrophage	C3	ITGAX_ITGB2	0.00176036	0	C3_ITGAX_ITGB2	C3 - (ITGAX+ITGB2)	COMPLEMENT	Secreted Signaling	PMID: 16234578
180	Macrophage	Macrophage	C3	ITGAX_ITGB2	0.00264638	0	C3_ITGAX_ITGB2	C3 - (ITGAX+ITGB2)	COMPLEMENT	Secreted Signaling	PMID: 16234578
181	Endothelial	Macrophage	C3	ITGAX_ITGB2	0.00330653	0	C3_ITGAX_ITGB2	C3 - (ITGAX+ITGB2)	COMPLEMENT	Secreted Signaling	PMID: 16234578
182	Hepatocyte	Macrophage	C3	ITGAX_ITGB2	0.0151746	0	C3_ITGAX_ITGB2	C3 - (ITGAX+ITGB2)	COMPLEMENT	Secreted Signaling	PMID: 16234578
183	Hepatocyte	Macrophage	C5	C5AR1	0.00564715	0	HC_C5AR1	HC - C5AR1	COMPLEMENT	Secreted Signaling	KEGG: hsa04080
184	B	Fibroblast	F2	F2R	0.000736456	0	F2_F2R	F2 - F2R	PARs	Secreted Signaling	KEGG: hsa04080
185	Endothelial	Fibroblast	F2	F2R	0.00186979	0	F2_F2R	F2 - F2R	PARs	Secreted Signaling	KEGG: hsa04080
186	Hepatocyte	Fibroblast	F2	F2R	0.0122027	0	F2_F2R	F2 - F2R	PARs	Secreted Signaling	KEGG: hsa04080
187	B	Endothelial	F2	F2R	0.000645644	0	F2_F2R	F2 - F2R	PARs	Secreted Signaling	KEGG: hsa04080
188	Endothelial	Endothelial	F2	F2R	0.00163946	0	F2_F2R	F2 - F2R	PARs	Secreted Signaling	KEGG: hsa04080
189	Hepatocyte	Endothelial	F2	F2R	0.0107132	0	F2_F2R	F2 - F2R	PARs	Secreted Signaling	KEGG: hsa04080
190	Endothelial	Fibroblast	PLG	F2R	0.0004591	0	PLG_F2R	PLG - F2RL3	PARs	Secreted Signaling	KEGG: hsa04080
191	Hepatocyte	Fibroblast	PLG	F2R	0.00872981	0	PLG_F2R	PLG - F2RL3	PARs	Secreted Signaling	KEGG: hsa04080
192	Endothelial	Endothelial	PLG	F2R	0.000402475	0	PLG_F2R	PLG - F2RL3	PARs	Secreted Signaling	KEGG: hsa04080
193	Hepatocyte	Endothelial	PLG	F2R	0.0076609	0	PLG_F2R	PLG - F2RL3	PARs	Secreted Signaling	KEGG: hsa04080
194	T_NK	Fibroblast	GZMA	F2R	0.00430813	0	GZMA_F2R	GZMA - F2R	PARs	Secreted Signaling	KEGG: hsa04080
195	T_NK	Endothelial	GZMA	F2R	0.00377856	0	GZMA_F2R	GZMA - F2R	PARs	Secreted Signaling	KEGG: hsa04080
196	B	Endothelial	F2	F2RL3	0.000214139	0	F2_F2RL3	F2 - F2RL3	PARs	Secreted Signaling	KEGG: hsa04080
197	Endothelial	Endothelial	F2	F2RL3	0.000544115	0	F2_F2RL3	F2 - F2RL3	PARs	Secreted Signaling	KEGG: hsa04080
198	Hepatocyte	Endothelial	F2	F2RL3	0.00357729	0	F2_F2RL3	F2 - F2RL3	PARs	Secreted Signaling	KEGG: hsa04080
199	T_NK	Endothelial	GZMA	F2RL3	0.00125586	0	GZMA_F2RL3	GZMA - F2RL3	PARs	Secreted Signaling	KEGG: hsa04080
200	Endothelial	Endothelial	PLG	F2RL3	0.000133466	0	PLG_F2RL3	PLG - F2RL3	PARs	Secreted Signaling	KEGG: hsa04080
201	Hepatocyte	Endothelial	PLG	F2RL3	0.00255285	0	PLG_F2RL3	PLG - F2RL3	PARs	Secreted Signaling	KEGG: hsa04080
202	Macrophage	Endothelial	ADM	CALCRL	0.00805332	0	ADM_CALCRL	ADM - CALCRL	CALCR	Secreted Signaling	KEGG: hsa04080
203	Endothelial	Endothelial	ADM	CALCRL	0.0134804	0	ADM_CALCRL	ADM - CALCRL	CALCR	Secreted Signaling	KEGG: hsa04080
204	Hepatocyte	Endothelial	ADM	CALCRL	0.00236445	0	ADM_CALCRL	ADM - CALCRL	CALCR	Secreted Signaling	KEGG: hsa04080
205	T_NK	Macrophage	ANXA1	FPR1	0.00683858	0	ANXA1_FPR1	ANXA1 - FPR1	ANNEXIN	Secreted Signaling	PMID: 23230437
206	B	Macrophage	ANXA1	FPR1	0.000742112	0	ANXA1_FPR1	ANXA1 - FPR1	ANNEXIN	Secreted Signaling	PMID: 23230437
207	Macrophage	Macrophage	ANXA1	FPR1	0.00897984	0	ANXA1_FPR1	ANXA1 - FPR1	ANNEXIN	Secreted Signaling	PMID: 23230437
208	Fibroblast	Macrophage	ANXA1	FPR1	0.00797836	0	ANXA1_FPR1	ANXA1 - FPR1	ANNEXIN	Secreted Signaling	PMID: 23230437
209	Endothelial	Macrophage	ANXA1	FPR1	0.00803449	0	ANXA1_FPR1	ANXA1 - FPR1	ANNEXIN	Secreted Signaling	PMID: 23230437
210	Hepatocyte	Macrophage	ANXA1	FPR1	0.000520477	0	ANXA1_FPR1	ANXA1 - FPR1	ANNEXIN	Secreted Signaling	PMID: 23230437
211	Fibroblast	Macrophage	GAS6	AXL	0.00169484	0	GAS6_AXL	GAS6 - AXL	GAS	Secreted Signaling	PMID: 27801848
212	Endothelial	Macrophage	GAS6	AXL	0.00165196	0	GAS6_AXL	GAS6 - AXL	GAS	Secreted Signaling	PMID: 27801848
213	Fibroblast	Fibroblast	GAS6	AXL	0.00478481	0	GAS6_AXL	GAS6 - AXL	GAS	Secreted Signaling	PMID: 27801848
214	Endothelial	Fibroblast	GAS6	AXL	0.00466411	0	GAS6_AXL	GAS6 - AXL	GAS	Secreted Signaling	PMID: 27801848
215	Macrophage	T_NK	LGALS9	PTPRC	0.0280626	0	LGALS9_CD45	LGALS9 - CD45	GALECTIN	Secreted Signaling	PMID: 30120235
216	Endothelial	T_NK	LGALS9	PTPRC	0.00736815	0	LGALS9_CD45	LGALS9 - CD45	GALECTIN	Secreted Signaling	PMID: 30120235
217	Macrophage	B	LGALS9	PTPRC	0.00124256	0	LGALS9_CD45	LGALS9 - CD45	GALECTIN	Secreted Signaling	PMID: 30120235
218	Macrophage	Macrophage	LGALS9	PTPRC	0.015512	0	LGALS9_CD45	LGALS9 - CD45	GALECTIN	Secreted Signaling	PMID: 30120235
219	Endothelial	Macrophage	LGALS9	PTPRC	0.00403441	0	LGALS9_CD45	LGALS9 - CD45	GALECTIN	Secreted Signaling	PMID: 30120235
220	Endothelial	Macrophage	PROS1	AXL	0.000938417	0	PROS1_AXL	PROS1 - AXL	PROS	Secreted Signaling	PMID: 29531161
221	Hepatocyte	Macrophage	PROS1	AXL	0.00107964	0	PROS1_AXL	PROS1 - AXL	PROS	Secreted Signaling	PMID: 29531161
222	Endothelial	Fibroblast	PROS1	AXL	0.00265297	0	PROS1_AXL	PROS1 - AXL	PROS	Secreted Signaling	PMID: 29531161
223	Hepatocyte	Fibroblast	PROS1	AXL	0.00305143	0	PROS1_AXL	PROS1 - AXL	PROS	Secreted Signaling	PMID: 29531161
224	Macrophage	Macrophage	LGALS9	HAVCR2	0.00410353	0	LGALS9_HAVCR2	LGALS9 - HAVCR2	GALECTIN	Secreted Signaling	PMID: 27192565
225	Endothelial	Macrophage	LGALS9	HAVCR2	0.00105819	0	LGALS9_HAVCR2	LGALS9 - HAVCR2	GALECTIN	Secreted Signaling	PMID: 27192565
226	Macrophage	T_NK	LGALS9	CD44	0.0216349	0	LGALS9_CD44	LGALS9 - CD44	GALECTIN	Secreted Signaling	PMID: 25065622
227	Endothelial	T_NK	LGALS9	CD44	0.0056529	0	LGALS9_CD44	LGALS9 - CD44	GALECTIN	Secreted Signaling	PMID: 25065622
228	Macrophage	B	LGALS9	CD44	0.00257349	0	LGALS9_CD44	LGALS9 - CD44	GALECTIN	Secreted Signaling	PMID: 25065622
229	Endothelial	B	LGALS9	CD44	0.000662877	0.01	LGALS9_CD44	LGALS9 - CD44	GALECTIN	Secreted Signaling	PMID: 25065622
230	Macrophage	Macrophage	LGALS9	CD44	0.0182908	0	LGALS9_CD44	LGALS9 - CD44	GALECTIN	Secreted Signaling	PMID: 25065622
231	Endothelial	Macrophage	LGALS9	CD44	0.00476711	0	LGALS9_CD44	LGALS9 - CD44	GALECTIN	Secreted Signaling	PMID: 25065622
232	Macrophage	Fibroblast	LGALS9	CD44	0.00502794	0	LGALS9_CD44	LGALS9 - CD44	GALECTIN	Secreted Signaling	PMID: 25065622
233	Endothelial	Fibroblast	LGALS9	CD44	0.00129746	0	LGALS9_CD44	LGALS9 - CD44	GALECTIN	Secreted Signaling	PMID: 25065622
234	Fibroblast	Fibroblast	COL1A1	ITGA1_ITGB1	0.0619947	0	COL1A1_ITGA1_ITGB1	COL1A1 - (ITGA1+ITGB1)	COLLAGEN	ECM-Receptor	KEGG: hsa04512
235	Fibroblast	Endothelial	COL1A1	ITGA1_ITGB1	0.0276391	0	COL1A1_ITGA1_ITGB1	COL1A1 - (ITGA1+ITGB1)	COLLAGEN	ECM-Receptor	KEGG: hsa04512
236	Fibroblast	Fibroblast	COL1A2	ITGA1_ITGB1	0.0839136	0	COL1A2_ITGA1_ITGB1	COL1A2 - (ITGA1+ITGB1)	COLLAGEN	ECM-Receptor	KEGG: hsa04512
237	Fibroblast	Endothelial	COL1A2	ITGA1_ITGB1	0.0379021	0	COL1A2_ITGA1_ITGB1	COL1A2 - (ITGA1+ITGB1)	COLLAGEN	ECM-Receptor	KEGG: hsa04512
238	Fibroblast	Fibroblast	COL4A1	ITGA1_ITGB1	0.0520853	0	COL4A1_ITGA1_ITGB1	COL4A1 - (ITGA1+ITGB1)	COLLAGEN	ECM-Receptor	KEGG: hsa04512
239	Endothelial	Fibroblast	COL4A1	ITGA1_ITGB1	0.0464385	0	COL4A1_ITGA1_ITGB1	COL4A1 - (ITGA1+ITGB1)	COLLAGEN	ECM-Receptor	KEGG: hsa04512
240	Fibroblast	Endothelial	COL4A1	ITGA1_ITGB1	0.0230861	0	COL4A1_ITGA1_ITGB1	COL4A1 - (ITGA1+ITGB1)	COLLAGEN	ECM-Receptor	KEGG: hsa04512
241	Endothelial	Endothelial	COL4A1	ITGA1_ITGB1	0.0205152	0	COL4A1_ITGA1_ITGB1	COL4A1 - (ITGA1+ITGB1)	COLLAGEN	ECM-Receptor	KEGG: hsa04512
242	Fibroblast	Fibroblast	COL4A2	ITGA1_ITGB1	0.0613311	0	COL4A2_ITGA1_ITGB1	COL4A2 - (ITGA1+ITGB1)	COLLAGEN	ECM-Receptor	KEGG: hsa04512
243	Endothelial	Fibroblast	COL4A2	ITGA1_ITGB1	0.0387801	0	COL4A2_ITGA1_ITGB1	COL4A2 - (ITGA1+ITGB1)	COLLAGEN	ECM-Receptor	KEGG: hsa04512
244	Fibroblast	Endothelial	COL4A2	ITGA1_ITGB1	0.0273325	0	COL4A2_ITGA1_ITGB1	COL4A2 - (ITGA1+ITGB1)	COLLAGEN	ECM-Receptor	KEGG: hsa04512
245	Endothelial	Endothelial	COL4A2	ITGA1_ITGB1	0.0170554	0	COL4A2_ITGA1_ITGB1	COL4A2 - (ITGA1+ITGB1)	COLLAGEN	ECM-Receptor	KEGG: hsa04512
246	Fibroblast	Fibroblast	COL6A1	ITGA1_ITGB1	0.0425612	0	COL6A1_ITGA1_ITGB1	COL6A1 - (ITGA1+ITGB1)	COLLAGEN	ECM-Receptor	KEGG: hsa04512
247	Fibroblast	Endothelial	COL6A1	ITGA1_ITGB1	0.0187597	0	COL6A1_ITGA1_ITGB1	COL6A1 - (ITGA1+ITGB1)	COLLAGEN	ECM-Receptor	KEGG: hsa04512
248	Fibroblast	Fibroblast	COL6A2	ITGA1_ITGB1	0.0655278	0	COL6A2_ITGA1_ITGB1	COL6A2 - (ITGA1+ITGB1)	COLLAGEN	ECM-Receptor	KEGG: hsa04512
249	Endothelial	Fibroblast	COL6A2	ITGA1_ITGB1	0.0085691	0	COL6A2_ITGA1_ITGB1	COL6A2 - (ITGA1+ITGB1)	COLLAGEN	ECM-Receptor	KEGG: hsa04512
250	Fibroblast	Endothelial	COL6A2	ITGA1_ITGB1	0.0292754	0	COL6A2_ITGA1_ITGB1	COL6A2 - (ITGA1+ITGB1)	COLLAGEN	ECM-Receptor	KEGG: hsa04512
251	Endothelial	Endothelial	COL6A2	ITGA1_ITGB1	0.00370347	0	COL6A2_ITGA1_ITGB1	COL6A2 - (ITGA1+ITGB1)	COLLAGEN	ECM-Receptor	KEGG: hsa04512
252	Fibroblast	Fibroblast	COL6A3	ITGA1_ITGB1	0.0356875	0	COL6A3_ITGA1_ITGB1	COL6A3 - (ITGA1+ITGB1)	COLLAGEN	ECM-Receptor	KEGG: hsa04512
253	Fibroblast	Endothelial	COL6A3	ITGA1_ITGB1	0.0156671	0	COL6A3_ITGA1_ITGB1	COL6A3 - (ITGA1+ITGB1)	COLLAGEN	ECM-Receptor	KEGG: hsa04512
254	B	Endothelial	FN1	ITGA5_ITGB1	0.0019322	0	FN1_ITGA5_ITGB1	FN1 - (ITGA5+ITGB1)	FN1	ECM-Receptor	KEGG: hsa04512
255	Macrophage	Endothelial	FN1	ITGA5_ITGB1	0.00388919	0	FN1_ITGA5_ITGB1	FN1 - (ITGA5+ITGB1)	FN1	ECM-Receptor	KEGG: hsa04512
256	Fibroblast	Endothelial	FN1	ITGA5_ITGB1	0.0348161	0	FN1_ITGA5_ITGB1	FN1 - (ITGA5+ITGB1)	FN1	ECM-Receptor	KEGG: hsa04512
257	Endothelial	Endothelial	FN1	ITGA5_ITGB1	0.0158914	0	FN1_ITGA5_ITGB1	FN1 - (ITGA5+ITGB1)	FN1	ECM-Receptor	KEGG: hsa04512
258	Hepatocyte	Endothelial	FN1	ITGA5_ITGB1	0.0264779	0	FN1_ITGA5_ITGB1	FN1 - (ITGA5+ITGB1)	FN1	ECM-Receptor	KEGG: hsa04512
259	Fibroblast	Fibroblast	LAMA4	ITGA1_ITGB1	0.00979293	0	LAMA4_ITGA1_ITGB1	LAMA4 - (ITGA1+ITGB1)	LAMININ	ECM-Receptor	KEGG: hsa04512
260	Endothelial	Fibroblast	LAMA4	ITGA1_ITGB1	0.0101581	0	LAMA4_ITGA1_ITGB1	LAMA4 - (ITGA1+ITGB1)	LAMININ	ECM-Receptor	KEGG: hsa04512
261	Fibroblast	Endothelial	LAMA4	ITGA1_ITGB1	0.00423536	0	LAMA4_ITGA1_ITGB1	LAMA4 - (ITGA1+ITGB1)	LAMININ	ECM-Receptor	KEGG: hsa04512
262	Endothelial	Endothelial	LAMA4	ITGA1_ITGB1	0.00439423	0	LAMA4_ITGA1_ITGB1	LAMA4 - (ITGA1+ITGB1)	LAMININ	ECM-Receptor	KEGG: hsa04512
263	Endothelial	Fibroblast	LAMA5	ITGA1_ITGB1	0.00130139	0	LAMA5_ITGA1_ITGB1	LAMA5 - (ITGA1+ITGB1)	LAMININ	ECM-Receptor	KEGG: hsa04512
264	Endothelial	Endothelial	LAMA5	ITGA1_ITGB1	0.000560116	0	LAMA5_ITGA1_ITGB1	LAMA5 - (ITGA1+ITGB1)	LAMININ	ECM-Receptor	KEGG: hsa04512
265	Endothelial	Fibroblast	LAMB1	ITGA1_ITGB1	0.00354425	0	LAMB1_ITGA1_ITGB1	LAMB1 - (ITGA1+ITGB1)	LAMININ	ECM-Receptor	KEGG: hsa04512
266	Endothelial	Endothelial	LAMB1	ITGA1_ITGB1	0.00152739	0	LAMB1_ITGA1_ITGB1	LAMB1 - (ITGA1+ITGB1)	LAMININ	ECM-Receptor	KEGG: hsa04512
267	Fibroblast	Fibroblast	LAMB2	ITGA1_ITGB1	0.00886431	0	LAMB2_ITGA1_ITGB1	LAMB2 - (ITGA1+ITGB1)	LAMININ	ECM-Receptor	KEGG: hsa04512
268	Endothelial	Fibroblast	LAMB2	ITGA1_ITGB1	0.00658027	0	LAMB2_ITGA1_ITGB1	LAMB2 - (ITGA1+ITGB1)	LAMININ	ECM-Receptor	KEGG: hsa04512
269	Fibroblast	Endothelial	LAMB2	ITGA1_ITGB1	0.0038317	0	LAMB2_ITGA1_ITGB1	LAMB2 - (ITGA1+ITGB1)	LAMININ	ECM-Receptor	KEGG: hsa04512
270	Endothelial	Endothelial	LAMB2	ITGA1_ITGB1	0.00284068	0	LAMB2_ITGA1_ITGB1	LAMB2 - (ITGA1+ITGB1)	LAMININ	ECM-Receptor	KEGG: hsa04512
271	Fibroblast	Fibroblast	LAMC1	ITGA1_ITGB1	0.00794424	0	LAMC1_ITGA1_ITGB1	LAMC1 - (ITGA1+ITGB1)	LAMININ	ECM-Receptor	KEGG: hsa04512
272	Endothelial	Fibroblast	LAMC1	ITGA1_ITGB1	0.00648126	0	LAMC1_ITGA1_ITGB1	LAMC1 - (ITGA1+ITGB1)	LAMININ	ECM-Receptor	KEGG: hsa04512
273	Fibroblast	Endothelial	LAMC1	ITGA1_ITGB1	0.00343218	0	LAMC1_ITGA1_ITGB1	LAMC1 - (ITGA1+ITGB1)	LAMININ	ECM-Receptor	KEGG: hsa04512
274	Endothelial	Endothelial	LAMC1	ITGA1_ITGB1	0.00279778	0	LAMC1_ITGA1_ITGB1	LAMC1 - (ITGA1+ITGB1)	LAMININ	ECM-Receptor	KEGG: hsa04512
275	Fibroblast	Endothelial	LAMA4	ITGA6_ITGB1	0.00664571	0	LAMA4_ITGA6_ITGB1	LAMA4 - (ITGA6+ITGB1)	LAMININ	ECM-Receptor	KEGG: hsa04512
276	Endothelial	Endothelial	LAMA4	ITGA6_ITGB1	0.00689437	0	LAMA4_ITGA6_ITGB1	LAMA4 - (ITGA6+ITGB1)	LAMININ	ECM-Receptor	KEGG: hsa04512
277	Endothelial	Endothelial	LAMA5	ITGA6_ITGB1	0.000880729	0	LAMA5_ITGA6_ITGB1	LAMA5 - (ITGA6+ITGB1)	LAMININ	ECM-Receptor	KEGG: hsa04512
278	Endothelial	Endothelial	LAMB1	ITGA6_ITGB1	0.00240035	0	LAMB1_ITGA6_ITGB1	LAMB1 - (ITGA6+ITGB1)	LAMININ	ECM-Receptor	KEGG: hsa04512
279	Fibroblast	Endothelial	LAMB2	ITGA6_ITGB1	0.00601372	0	LAMB2_ITGA6_ITGB1	LAMB2 - (ITGA6+ITGB1)	LAMININ	ECM-Receptor	KEGG: hsa04512
280	Endothelial	Endothelial	LAMB2	ITGA6_ITGB1	0.00446088	0	LAMB2_ITGA6_ITGB1	LAMB2 - (ITGA6+ITGB1)	LAMININ	ECM-Receptor	KEGG: hsa04512
281	Fibroblast	Endothelial	LAMC1	ITGA6_ITGB1	0.00538791	0	LAMC1_ITGA6_ITGB1	LAMC1 - (ITGA6+ITGB1)	LAMININ	ECM-Receptor	KEGG: hsa04512
282	Endothelial	Endothelial	LAMC1	ITGA6_ITGB1	0.00439361	0	LAMC1_ITGA6_ITGB1	LAMC1 - (ITGA6+ITGB1)	LAMININ	ECM-Receptor	KEGG: hsa04512
283	Fibroblast	Endothelial	COL1A1	ITGA10_ITGB1	0.0166145	0	COL1A1_ITGA10_ITGB1	COL1A1 - (ITGA10+ITGB1)	COLLAGEN	ECM-Receptor	KEGG: hsa04512
284	Fibroblast	Endothelial	COL1A2	ITGA10_ITGB1	0.0228802	0	COL1A2_ITGA10_ITGB1	COL1A2 - (ITGA10+ITGB1)	COLLAGEN	ECM-Receptor	KEGG: hsa04512
285	Fibroblast	Endothelial	COL4A1	ITGA10_ITGB1	0.0138517	0	COL4A1_ITGA10_ITGB1	COL4A1 - (ITGA10+ITGB1)	COLLAGEN	ECM-Receptor	KEGG: hsa04512
286	Endothelial	Endothelial	COL4A1	ITGA10_ITGB1	0.0122962	0	COL4A1_ITGA10_ITGB1	COL4A1 - (ITGA10+ITGB1)	COLLAGEN	ECM-Receptor	KEGG: hsa04512
287	Fibroblast	Endothelial	COL4A2	ITGA10_ITGB1	0.0164282	0	COL4A2_ITGA10_ITGB1	COL4A2 - (ITGA10+ITGB1)	COLLAGEN	ECM-Receptor	KEGG: hsa04512
288	Endothelial	Endothelial	COL4A2	ITGA10_ITGB1	0.0102081	0	COL4A2_ITGA10_ITGB1	COL4A2 - (ITGA10+ITGB1)	COLLAGEN	ECM-Receptor	KEGG: hsa04512
289	Fibroblast	Endothelial	COL6A1	ITGA10_ITGB1	0.011236	0	COL6A1_ITGA10_ITGB1	COL6A1 - (ITGA10+ITGB1)	COLLAGEN	ECM-Receptor	KEGG: hsa04512
290	Fibroblast	Endothelial	COL6A2	ITGA10_ITGB1	0.01761	0	COL6A2_ITGA10_ITGB1	COL6A2 - (ITGA10+ITGB1)	COLLAGEN	ECM-Receptor	KEGG: hsa04512
291	Endothelial	Endothelial	COL6A2	ITGA10_ITGB1	0.0022046	0	COL6A2_ITGA10_ITGB1	COL6A2 - (ITGA10+ITGB1)	COLLAGEN	ECM-Receptor	KEGG: hsa04512
292	Fibroblast	Endothelial	COL6A3	ITGA10_ITGB1	0.00937184	0	COL6A3_ITGA10_ITGB1	COL6A3 - (ITGA10+ITGB1)	COLLAGEN	ECM-Receptor	KEGG: hsa04512
293	B	Fibroblast	FN1	ITGAV_ITGB1	0.00193826	0	FN1_ITGAV_ITGB1	FN1 - (ITGAV+ITGB1)	FN1	ECM-Receptor	KEGG: hsa04512
294	Macrophage	Fibroblast	FN1	ITGAV_ITGB1	0.00390136	0	FN1_ITGAV_ITGB1	FN1 - (ITGAV+ITGB1)	FN1	ECM-Receptor	KEGG: hsa04512
295	Fibroblast	Fibroblast	FN1	ITGAV_ITGB1	0.0349217	0	FN1_ITGAV_ITGB1	FN1 - (ITGAV+ITGB1)	FN1	ECM-Receptor	KEGG: hsa04512
296	Endothelial	Fibroblast	FN1	ITGAV_ITGB1	0.0159405	0	FN1_ITGAV_ITGB1	FN1 - (ITGAV+ITGB1)	FN1	ECM-Receptor	KEGG: hsa04512
297	Hepatocyte	Fibroblast	FN1	ITGAV_ITGB1	0.0265589	0	FN1_ITGAV_ITGB1	FN1 - (ITGAV+ITGB1)	FN1	ECM-Receptor	KEGG: hsa04512
298	B	Endothelial	FN1	ITGAV_ITGB1	0.000905537	0	FN1_ITGAV_ITGB1	FN1 - (ITGAV+ITGB1)	FN1	ECM-Receptor	KEGG: hsa04512
299	Macrophage	Endothelial	FN1	ITGAV_ITGB1	0.00182459	0	FN1_ITGAV_ITGB1	FN1 - (ITGAV+ITGB1)	FN1	ECM-Receptor	KEGG: hsa04512
300	Fibroblast	Endothelial	FN1	ITGAV_ITGB1	0.0166075	0	FN1_ITGAV_ITGB1	FN1 - (ITGAV+ITGB1)	FN1	ECM-Receptor	KEGG: hsa04512
301	Endothelial	Endothelial	FN1	ITGAV_ITGB1	0.00750337	0	FN1_ITGAV_ITGB1	FN1 - (ITGAV+ITGB1)	FN1	ECM-Receptor	KEGG: hsa04512
302	Hepatocyte	Endothelial	FN1	ITGAV_ITGB1	0.0125733	0	FN1_ITGAV_ITGB1	FN1 - (ITGAV+ITGB1)	FN1	ECM-Receptor	KEGG: hsa04512
303	B	Hepatocyte	FN1	ITGAV_ITGB1	0.000794405	0	FN1_ITGAV_ITGB1	FN1 - (ITGAV+ITGB1)	FN1	ECM-Receptor	KEGG: hsa04512
304	Macrophage	Hepatocyte	FN1	ITGAV_ITGB1	0.00160085	0	FN1_ITGAV_ITGB1	FN1 - (ITGAV+ITGB1)	FN1	ECM-Receptor	KEGG: hsa04512
305	Fibroblast	Hepatocyte	FN1	ITGAV_ITGB1	0.0145975	0	FN1_ITGAV_ITGB1	FN1 - (ITGAV+ITGB1)	FN1	ECM-Receptor	KEGG: hsa04512
306	Endothelial	Hepatocyte	FN1	ITGAV_ITGB1	0.00658786	0	FN1_ITGAV_ITGB1	FN1 - (ITGAV+ITGB1)	FN1	ECM-Receptor	KEGG: hsa04512
307	Hepatocyte	Hepatocyte	FN1	ITGAV_ITGB1	0.0110461	0	FN1_ITGAV_ITGB1	FN1 - (ITGAV+ITGB1)	FN1	ECM-Receptor	KEGG: hsa04512
308	T_NK	Fibroblast	VTN	ITGAV_ITGB1	0.00817407	0	VTN_ITGAV_ITGB1	VTN - (ITGAV+ITGB1)	VTN	ECM-Receptor	KEGG: hsa04512
309	B	Fibroblast	VTN	ITGAV_ITGB1	0.013508	0	VTN_ITGAV_ITGB1	VTN - (ITGAV+ITGB1)	VTN	ECM-Receptor	KEGG: hsa04512
310	Macrophage	Fibroblast	VTN	ITGAV_ITGB1	0.0184633	0	VTN_ITGAV_ITGB1	VTN - (ITGAV+ITGB1)	VTN	ECM-Receptor	KEGG: hsa04512
311	Fibroblast	Fibroblast	VTN	ITGAV_ITGB1	0.0134767	0	VTN_ITGAV_ITGB1	VTN - (ITGAV+ITGB1)	VTN	ECM-Receptor	KEGG: hsa04512
312	Endothelial	Fibroblast	VTN	ITGAV_ITGB1	0.022013	0	VTN_ITGAV_ITGB1	VTN - (ITGAV+ITGB1)	VTN	ECM-Receptor	KEGG: hsa04512
313	Hepatocyte	Fibroblast	VTN	ITGAV_ITGB1	0.0589542	0	VTN_ITGAV_ITGB1	VTN - (ITGAV+ITGB1)	VTN	ECM-Receptor	KEGG: hsa04512
314	T_NK	Endothelial	VTN	ITGAV_ITGB1	0.00383161	0	VTN_ITGAV_ITGB1	VTN - (ITGAV+ITGB1)	VTN	ECM-Receptor	KEGG: hsa04512
315	B	Endothelial	VTN	ITGAV_ITGB1	0.00635003	0	VTN_ITGAV_ITGB1	VTN - (ITGAV+ITGB1)	VTN	ECM-Receptor	KEGG: hsa04512
316	Macrophage	Endothelial	VTN	ITGAV_ITGB1	0.00870267	0	VTN_ITGAV_ITGB1	VTN - (ITGAV+ITGB1)	VTN	ECM-Receptor	KEGG: hsa04512
317	Fibroblast	Endothelial	VTN	ITGAV_ITGB1	0.00633524	0	VTN_ITGAV_ITGB1	VTN - (ITGAV+ITGB1)	VTN	ECM-Receptor	KEGG: hsa04512
318	Endothelial	Endothelial	VTN	ITGAV_ITGB1	0.0103957	0	VTN_ITGAV_ITGB1	VTN - (ITGAV+ITGB1)	VTN	ECM-Receptor	KEGG: hsa04512
319	Hepatocyte	Endothelial	VTN	ITGAV_ITGB1	0.0284075	0	VTN_ITGAV_ITGB1	VTN - (ITGAV+ITGB1)	VTN	ECM-Receptor	KEGG: hsa04512
320	T_NK	Hepatocyte	VTN	ITGAV_ITGB1	0.00336258	0	VTN_ITGAV_ITGB1	VTN - (ITGAV+ITGB1)	VTN	ECM-Receptor	KEGG: hsa04512
321	B	Hepatocyte	VTN	ITGAV_ITGB1	0.00557445	0	VTN_ITGAV_ITGB1	VTN - (ITGAV+ITGB1)	VTN	ECM-Receptor	KEGG: hsa04512
322	Macrophage	Hepatocyte	VTN	ITGAV_ITGB1	0.00764195	0	VTN_ITGAV_ITGB1	VTN - (ITGAV+ITGB1)	VTN	ECM-Receptor	KEGG: hsa04512
323	Fibroblast	Hepatocyte	VTN	ITGAV_ITGB1	0.00556146	0	VTN_ITGAV_ITGB1	VTN - (ITGAV+ITGB1)	VTN	ECM-Receptor	KEGG: hsa04512
324	Endothelial	Hepatocyte	VTN	ITGAV_ITGB1	0.00913051	0	VTN_ITGAV_ITGB1	VTN - (ITGAV+ITGB1)	VTN	ECM-Receptor	KEGG: hsa04512
325	Hepatocyte	Hepatocyte	VTN	ITGAV_ITGB1	0.0250057	0	VTN_ITGAV_ITGB1	VTN - (ITGAV+ITGB1)	VTN	ECM-Receptor	KEGG: hsa04512
326	T_NK	Hepatocyte	VTN	ITGAV_ITGB5	0.000668702	0	VTN_ITGAV_ITGB5	VTN - (ITGAV+ITGB5)	VTN	ECM-Receptor	KEGG: hsa04512
327	B	Hepatocyte	VTN	ITGAV_ITGB5	0.00111054	0	VTN_ITGAV_ITGB5	VTN - (ITGAV+ITGB5)	VTN	ECM-Receptor	KEGG: hsa04512
328	Macrophage	Hepatocyte	VTN	ITGAV_ITGB5	0.00152497	0	VTN_ITGAV_ITGB5	VTN - (ITGAV+ITGB5)	VTN	ECM-Receptor	KEGG: hsa04512
329	Fibroblast	Hepatocyte	VTN	ITGAV_ITGB5	0.00110794	0	VTN_ITGAV_ITGB5	VTN - (ITGAV+ITGB5)	VTN	ECM-Receptor	KEGG: hsa04512
330	Endothelial	Hepatocyte	VTN	ITGAV_ITGB5	0.0018242	0	VTN_ITGAV_ITGB5	VTN - (ITGAV+ITGB5)	VTN	ECM-Receptor	KEGG: hsa04512
331	Hepatocyte	Hepatocyte	VTN	ITGAV_ITGB5	0.00506082	0	VTN_ITGAV_ITGB5	VTN - (ITGAV+ITGB5)	VTN	ECM-Receptor	KEGG: hsa04512
332	Macrophage	T_NK	FN1	CD44	0.00720645	0.02	FN1_CD44	FN1 - CD44	FN1	ECM-Receptor	KEGG: hsa04512
333	Fibroblast	T_NK	FN1	CD44	0.062848	0	FN1_CD44	FN1 - CD44	FN1	ECM-Receptor	KEGG: hsa04512
334	Endothelial	T_NK	FN1	CD44	0.0291464	0	FN1_CD44	FN1 - CD44	FN1	ECM-Receptor	KEGG: hsa04512
335	Hepatocyte	T_NK	FN1	CD44	0.0481311	0	FN1_CD44	FN1 - CD44	FN1	ECM-Receptor	KEGG: hsa04512
336	Fibroblast	Macrophage	FN1	CD44	0.053482	0	FN1_CD44	FN1 - CD44	FN1	ECM-Receptor	KEGG: hsa04512
337	Endothelial	Macrophage	FN1	CD44	0.0246706	0	FN1_CD44	FN1 - CD44	FN1	ECM-Receptor	KEGG: hsa04512
338	Hepatocyte	Macrophage	FN1	CD44	0.0408627	0	FN1_CD44	FN1 - CD44	FN1	ECM-Receptor	KEGG: hsa04512
339	Fibroblast	Fibroblast	FN1	CD44	0.0150939	0	FN1_CD44	FN1 - CD44	FN1	ECM-Receptor	KEGG: hsa04512
340	Hepatocyte	Fibroblast	FN1	CD44	0.0114231	0	FN1_CD44	FN1 - CD44	FN1	ECM-Receptor	KEGG: hsa04512
341	Fibroblast	T_NK	COL1A1	CD44	0.0530322	0	COL1A1_CD44	COL1A1 - CD44	COLLAGEN	ECM-Receptor	KEGG: hsa04512
342	Fibroblast	B	COL1A1	CD44	0.00649178	0	COL1A1_CD44	COL1A1 - CD44	COLLAGEN	ECM-Receptor	KEGG: hsa04512
343	Fibroblast	Macrophage	COL1A1	CD44	0.0450587	0	COL1A1_CD44	COL1A1 - CD44	COLLAGEN	ECM-Receptor	KEGG: hsa04512
344	Fibroblast	Fibroblast	COL1A1	CD44	0.0126359	0	COL1A1_CD44	COL1A1 - CD44	COLLAGEN	ECM-Receptor	KEGG: hsa04512
345	Fibroblast	T_NK	COL1A2	CD44	0.0720256	0	COL1A2_CD44	COL1A2 - CD44	COLLAGEN	ECM-Receptor	KEGG: hsa04512
346	Fibroblast	B	COL1A2	CD44	0.00897477	0	COL1A2_CD44	COL1A2 - CD44	COLLAGEN	ECM-Receptor	KEGG: hsa04512
347	Fibroblast	Macrophage	COL1A2	CD44	0.0613815	0	COL1A2_CD44	COL1A2 - CD44	COLLAGEN	ECM-Receptor	KEGG: hsa04512
348	Fibroblast	Fibroblast	COL1A2	CD44	0.0174277	0	COL1A2_CD44	COL1A2 - CD44	COLLAGEN	ECM-Receptor	KEGG: hsa04512
349	Fibroblast	T_NK	COL4A1	CD44	0.0444874	0	COL4A1_CD44	COL4A1 - CD44	COLLAGEN	ECM-Receptor	KEGG: hsa04512
350	Endothelial	T_NK	COL4A1	CD44	0.0396299	0	COL4A1_CD44	COL4A1 - CD44	COLLAGEN	ECM-Receptor	KEGG: hsa04512
351	Fibroblast	B	COL4A1	CD44	0.00540301	0	COL4A1_CD44	COL4A1 - CD44	COLLAGEN	ECM-Receptor	KEGG: hsa04512
352	Endothelial	B	COL4A1	CD44	0.00479166	0	COL4A1_CD44	COL4A1 - CD44	COLLAGEN	ECM-Receptor	KEGG: hsa04512
353	Fibroblast	Macrophage	COL4A1	CD44	0.0377474	0	COL4A1_CD44	COL4A1 - CD44	COLLAGEN	ECM-Receptor	KEGG: hsa04512
354	Endothelial	Macrophage	COL4A1	CD44	0.0336	0	COL4A1_CD44	COL4A1 - CD44	COLLAGEN	ECM-Receptor	KEGG: hsa04512
355	Fibroblast	Fibroblast	COL4A1	CD44	0.0105276	0	COL4A1_CD44	COL4A1 - CD44	COLLAGEN	ECM-Receptor	KEGG: hsa04512
356	Endothelial	Fibroblast	COL4A1	CD44	0.00934187	0	COL4A1_CD44	COL4A1 - CD44	COLLAGEN	ECM-Receptor	KEGG: hsa04512
357	Fibroblast	T_NK	COL4A2	CD44	0.0524591	0	COL4A2_CD44	COL4A2 - CD44	COLLAGEN	ECM-Receptor	KEGG: hsa04512
358	Endothelial	T_NK	COL4A2	CD44	0.0330554	0	COL4A2_CD44	COL4A2 - CD44	COLLAGEN	ECM-Receptor	KEGG: hsa04512
359	Fibroblast	B	COL4A2	CD44	0.00641822	0	COL4A2_CD44	COL4A2 - CD44	COLLAGEN	ECM-Receptor	KEGG: hsa04512
360	Endothelial	B	COL4A2	CD44	0.00397283	0	COL4A2_CD44	COL4A2 - CD44	COLLAGEN	ECM-Receptor	KEGG: hsa04512
361	Fibroblast	Macrophage	COL4A2	CD44	0.0445677	0	COL4A2_CD44	COL4A2 - CD44	COLLAGEN	ECM-Receptor	KEGG: hsa04512
362	Endothelial	Macrophage	COL4A2	CD44	0.0279967	0	COL4A2_CD44	COL4A2 - CD44	COLLAGEN	ECM-Receptor	KEGG: hsa04512
363	Fibroblast	Fibroblast	COL4A2	CD44	0.0124936	0	COL4A2_CD44	COL4A2 - CD44	COLLAGEN	ECM-Receptor	KEGG: hsa04512
364	Endothelial	Fibroblast	COL4A2	CD44	0.00775153	0	COL4A2_CD44	COL4A2 - CD44	COLLAGEN	ECM-Receptor	KEGG: hsa04512
365	Fibroblast	T_NK	COL6A1	CD44	0.0362994	0	COL6A1_CD44	COL6A1 - CD44	COLLAGEN	ECM-Receptor	KEGG: hsa04512
366	Fibroblast	B	COL6A1	CD44	0.00437564	0	COL6A1_CD44	COL6A1 - CD44	COLLAGEN	ECM-Receptor	KEGG: hsa04512
367	Fibroblast	Macrophage	COL6A1	CD44	0.03076	0	COL6A1_CD44	COL6A1 - CD44	COLLAGEN	ECM-Receptor	KEGG: hsa04512
368	Fibroblast	Fibroblast	COL6A1	CD44	0.00853418	0	COL6A1_CD44	COL6A1 - CD44	COLLAGEN	ECM-Receptor	KEGG: hsa04512
369	Fibroblast	T_NK	COL6A2	CD44	0.056085	0	COL6A2_CD44	COL6A2 - CD44	COLLAGEN	ECM-Receptor	KEGG: hsa04512
370	Endothelial	T_NK	COL6A2	CD44	0.0072704	0	COL6A2_CD44	COL6A2 - CD44	COLLAGEN	ECM-Receptor	KEGG: hsa04512
371	Fibroblast	B	COL6A2	CD44	0.00688496	0	COL6A2_CD44	COL6A2 - CD44	COLLAGEN	ECM-Receptor	KEGG: hsa04512
372	Endothelial	B	COL6A2	CD44	0.000853777	0	COL6A2_CD44	COL6A2 - CD44	COLLAGEN	ECM-Receptor	KEGG: hsa04512
373	Fibroblast	Macrophage	COL6A2	CD44	0.0476756	0	COL6A2_CD44	COL6A2 - CD44	COLLAGEN	ECM-Receptor	KEGG: hsa04512
374	Endothelial	Macrophage	COL6A2	CD44	0.00613272	0	COL6A2_CD44	COL6A2 - CD44	COLLAGEN	ECM-Receptor	KEGG: hsa04512
375	Fibroblast	Fibroblast	COL6A2	CD44	0.0133962	0	COL6A2_CD44	COL6A2 - CD44	COLLAGEN	ECM-Receptor	KEGG: hsa04512
376	Endothelial	Fibroblast	COL6A2	CD44	0.00167081	0	COL6A2_CD44	COL6A2 - CD44	COLLAGEN	ECM-Receptor	KEGG: hsa04512
377	Fibroblast	T_NK	COL6A3	CD44	0.0304049	0	COL6A3_CD44	COL6A3 - CD44	COLLAGEN	ECM-Receptor	KEGG: hsa04512
378	Fibroblast	B	COL6A3	CD44	0.00364549	0	COL6A3_CD44	COL6A3 - CD44	COLLAGEN	ECM-Receptor	KEGG: hsa04512
379	Fibroblast	Macrophage	COL6A3	CD44	0.025741	0	COL6A3_CD44	COL6A3 - CD44	COLLAGEN	ECM-Receptor	KEGG: hsa04512
380	Fibroblast	Fibroblast	COL6A3	CD44	0.00711506	0	COL6A3_CD44	COL6A3 - CD44	COLLAGEN	ECM-Receptor	KEGG: hsa04512
381	Fibroblast	T_NK	LAMA4	CD44	0.0083103	0	LAMA4_CD44	LAMA4 - CD44	LAMININ	ECM-Receptor	KEGG: hsa04512
382	Endothelial	T_NK	LAMA4	CD44	0.0086207	0	LAMA4_CD44	LAMA4 - CD44	LAMININ	ECM-Receptor	KEGG: hsa04512
383	Fibroblast	B	LAMA4	CD44	0.000976798	0	LAMA4_CD44	LAMA4 - CD44	LAMININ	ECM-Receptor	KEGG: hsa04512
384	Endothelial	B	LAMA4	CD44	0.00101356	0	LAMA4_CD44	LAMA4 - CD44	LAMININ	ECM-Receptor	KEGG: hsa04512
385	Fibroblast	Macrophage	LAMA4	CD44	0.00701105	0	LAMA4_CD44	LAMA4 - CD44	LAMININ	ECM-Receptor	KEGG: hsa04512
386	Endothelial	Macrophage	LAMA4	CD44	0.00727327	0	LAMA4_CD44	LAMA4 - CD44	LAMININ	ECM-Receptor	KEGG: hsa04512
387	Fibroblast	Fibroblast	LAMA4	CD44	0.00191133	0	LAMA4_CD44	LAMA4 - CD44	LAMININ	ECM-Receptor	KEGG: hsa04512
388	Endothelial	Fibroblast	LAMA4	CD44	0.0019832	0	LAMA4_CD44	LAMA4 - CD44	LAMININ	ECM-Receptor	KEGG: hsa04512
389	Endothelial	T_NK	LAMA5	CD44	0.00110293	0	LAMA5_CD44	LAMA5 - CD44	LAMININ	ECM-Receptor	KEGG: hsa04512
390	Endothelial	B	LAMA5	CD44	0.000128813	0	LAMA5_CD44	LAMA5 - CD44	LAMININ	ECM-Receptor	KEGG: hsa04512
391	Endothelial	Macrophage	LAMA5	CD44	0.000929442	0	LAMA5_CD44	LAMA5 - CD44	LAMININ	ECM-Receptor	KEGG: hsa04512
392	Endothelial	Fibroblast	LAMA5	CD44	0.000252258	0	LAMA5_CD44	LAMA5 - CD44	LAMININ	ECM-Receptor	KEGG: hsa04512
393	Endothelial	T_NK	LAMB1	CD44	0.00300479	0	LAMB1_CD44	LAMB1 - CD44	LAMININ	ECM-Receptor	KEGG: hsa04512
394	Endothelial	B	LAMB1	CD44	0.000351525	0	LAMB1_CD44	LAMB1 - CD44	LAMININ	ECM-Receptor	KEGG: hsa04512
395	Endothelial	Macrophage	LAMB1	CD44	0.0025329	0	LAMB1_CD44	LAMB1 - CD44	LAMININ	ECM-Receptor	KEGG: hsa04512
396	Endothelial	Fibroblast	LAMB1	CD44	0.000688253	0	LAMB1_CD44	LAMB1 - CD44	LAMININ	ECM-Receptor	KEGG: hsa04512
397	Fibroblast	T_NK	LAMB2	CD44	0.00752121	0	LAMB2_CD44	LAMB2 - CD44	LAMININ	ECM-Receptor	KEGG: hsa04512
398	Endothelial	T_NK	LAMB2	CD44	0.00558129	0	LAMB2_CD44	LAMB2 - CD44	LAMININ	ECM-Receptor	KEGG: hsa04512
399	Fibroblast	B	LAMB2	CD44	0.000883426	0	LAMB2_CD44	LAMB2 - CD44	LAMININ	ECM-Receptor	KEGG: hsa04512
400	Endothelial	B	LAMB2	CD44	0.000654439	0	LAMB2_CD44	LAMB2 - CD44	LAMININ	ECM-Receptor	KEGG: hsa04512
401	Fibroblast	Macrophage	LAMB2	CD44	0.00634453	0	LAMB2_CD44	LAMB2 - CD44	LAMININ	ECM-Receptor	KEGG: hsa04512
402	Endothelial	Macrophage	LAMB2	CD44	0.00470668	0	LAMB2_CD44	LAMB2 - CD44	LAMININ	ECM-Receptor	KEGG: hsa04512
403	Fibroblast	Fibroblast	LAMB2	CD44	0.00172878	0	LAMB2_CD44	LAMB2 - CD44	LAMININ	ECM-Receptor	KEGG: hsa04512
404	Endothelial	Fibroblast	LAMB2	CD44	0.00128096	0	LAMB2_CD44	LAMB2 - CD44	LAMININ	ECM-Receptor	KEGG: hsa04512
405	Fibroblast	T_NK	LAMC1	CD44	0.0067396	0	LAMC1_CD44	LAMC1 - CD44	LAMININ	ECM-Receptor	KEGG: hsa04512
406	Endothelial	T_NK	LAMC1	CD44	0.00549723	0	LAMC1_CD44	LAMC1 - CD44	LAMININ	ECM-Receptor	KEGG: hsa04512
407	Fibroblast	B	LAMC1	CD44	0.00079107	0	LAMC1_CD44	LAMC1 - CD44	LAMININ	ECM-Receptor	KEGG: hsa04512
408	Endothelial	B	LAMC1	CD44	0.000644534	0	LAMC1_CD44	LAMC1 - CD44	LAMININ	ECM-Receptor	KEGG: hsa04512
409	Fibroblast	Macrophage	LAMC1	CD44	0.0056845	0	LAMC1_CD44	LAMC1 - CD44	LAMININ	ECM-Receptor	KEGG: hsa04512
410	Endothelial	Macrophage	LAMC1	CD44	0.00463572	0	LAMC1_CD44	LAMC1 - CD44	LAMININ	ECM-Receptor	KEGG: hsa04512
411	Fibroblast	Fibroblast	LAMC1	CD44	0.00154819	0	LAMC1_CD44	LAMC1 - CD44	LAMININ	ECM-Receptor	KEGG: hsa04512
412	Endothelial	Fibroblast	LAMC1	CD44	0.00126158	0	LAMC1_CD44	LAMC1 - CD44	LAMININ	ECM-Receptor	KEGG: hsa04512
413	Fibroblast	B	COL1A1	SDC1	0.00815893	0	COL1A1_SDC1	COL1A1 - SDC1	COLLAGEN	ECM-Receptor	KEGG: hsa04512
414	Fibroblast	Hepatocyte	COL1A1	SDC1	0.0246194	0	COL1A1_SDC1	COL1A1 - SDC1	COLLAGEN	ECM-Receptor	KEGG: hsa04512
415	Fibroblast	B	COL1A2	SDC1	0.0112723	0	COL1A2_SDC1	COL1A2 - SDC1	COLLAGEN	ECM-Receptor	KEGG: hsa04512
416	Fibroblast	Hepatocyte	COL1A2	SDC1	0.0337999	0	COL1A2_SDC1	COL1A2 - SDC1	COLLAGEN	ECM-Receptor	KEGG: hsa04512
417	Fibroblast	B	COL4A1	SDC1	0.00679247	0	COL4A1_SDC1	COL4A1 - SDC1	COLLAGEN	ECM-Receptor	KEGG: hsa04512
418	Endothelial	B	COL4A1	SDC1	0.00602485	0	COL4A1_SDC1	COL4A1 - SDC1	COLLAGEN	ECM-Receptor	KEGG: hsa04512
419	Fibroblast	Hepatocyte	COL4A1	SDC1	0.0205532	0	COL4A1_SDC1	COL4A1 - SDC1	COLLAGEN	ECM-Receptor	KEGG: hsa04512
420	Endothelial	Hepatocyte	COL4A1	SDC1	0.0182591	0	COL4A1_SDC1	COL4A1 - SDC1	COLLAGEN	ECM-Receptor	KEGG: hsa04512
421	Fibroblast	B	COL4A2	SDC1	0.00806663	0	COL4A2_SDC1	COL4A2 - SDC1	COLLAGEN	ECM-Receptor	KEGG: hsa04512
422	Endothelial	B	COL4A2	SDC1	0.00499635	0	COL4A2_SDC1	COL4A2 - SDC1	COLLAGEN	ECM-Receptor	KEGG: hsa04512
423	Fibroblast	Hepatocyte	COL4A2	SDC1	0.0243454	0	COL4A2_SDC1	COL4A2 - SDC1	COLLAGEN	ECM-Receptor	KEGG: hsa04512
424	Endothelial	Hepatocyte	COL4A2	SDC1	0.015174	0	COL4A2_SDC1	COL4A2 - SDC1	COLLAGEN	ECM-Receptor	KEGG: hsa04512
425	Fibroblast	B	COL6A1	SDC1	0.00550235	0	COL6A1_SDC1	COL6A1 - SDC1	COLLAGEN	ECM-Receptor	KEGG: hsa04512
426	Fibroblast	Hepatocyte	COL6A1	SDC1	0.0166934	0	COL6A1_SDC1	COL6A1 - SDC1	COLLAGEN	ECM-Receptor	KEGG: hsa04512
427	Fibroblast	B	COL6A2	SDC1	0.00865221	0	COL6A2_SDC1	COL6A2 - SDC1	COLLAGEN	ECM-Receptor	KEGG: hsa04512
428	Endothelial	B	COL6A2	SDC1	0.0010746	0	COL6A2_SDC1	COL6A2 - SDC1	COLLAGEN	ECM-Receptor	KEGG: hsa04512
429	Fibroblast	Hepatocyte	COL6A2	SDC1	0.0260816	0	COL6A2_SDC1	COL6A2 - SDC1	COLLAGEN	ECM-Receptor	KEGG: hsa04512
430	Endothelial	Hepatocyte	COL6A2	SDC1	0.00328999	0	COL6A2_SDC1	COL6A2 - SDC1	COLLAGEN	ECM-Receptor	KEGG: hsa04512
431	Fibroblast	B	COL6A3	SDC1	0.00458506	0	COL6A3_SDC1	COL6A3 - SDC1	COLLAGEN	ECM-Receptor	KEGG: hsa04512
432	Fibroblast	Hepatocyte	COL6A3	SDC1	0.0139366	0	COL6A3_SDC1	COL6A3 - SDC1	COLLAGEN	ECM-Receptor	KEGG: hsa04512
433	Fibroblast	B	FN1	SDC1	0.00975464	0	FN1_SDC1	FN1 - SDC1	FN1	ECM-Receptor	KEGG: hsa04512
434	Hepatocyte	B	FN1	SDC1	0.00737262	0	FN1_SDC1	FN1 - SDC1	FN1	ECM-Receptor	KEGG: hsa04512
435	Fibroblast	Hepatocyte	FN1	SDC1	0.0293391	0	FN1_SDC1	FN1 - SDC1	FN1	ECM-Receptor	KEGG: hsa04512
436	Endothelial	Hepatocyte	FN1	SDC1	0.0133503	0	FN1_SDC1	FN1 - SDC1	FN1	ECM-Receptor	KEGG: hsa04512
437	Hepatocyte	Hepatocyte	FN1	SDC1	0.0222823	0	FN1_SDC1	FN1 - SDC1	FN1	ECM-Receptor	KEGG: hsa04512
438	Fibroblast	B	THBS1	SDC1	0.00130579	0	THBS1_SDC1	THBS1 - SDC1	THBS	ECM-Receptor	KEGG: hsa04512
439	Fibroblast	Hepatocyte	THBS1	SDC1	0.00399589	0	THBS1_SDC1	THBS1 - SDC1	THBS	ECM-Receptor	KEGG: hsa04512
440	Fibroblast	B	THBS2	SDC1	0.00132538	0	THBS2_SDC1	THBS2 - SDC1	THBS	ECM-Receptor	KEGG: hsa04512
441	Fibroblast	Hepatocyte	THBS2	SDC1	0.00405567	0	THBS2_SDC1	THBS2 - SDC1	THBS	ECM-Receptor	KEGG: hsa04512
442	Fibroblast	Hepatocyte	COL1A1	SDC4	0.0225266	0	COL1A1_SDC4	COL1A1 - SDC4	COLLAGEN	ECM-Receptor	KEGG: hsa04512
443	Fibroblast	Hepatocyte	COL1A2	SDC4	0.0309516	0	COL1A2_SDC4	COL1A2 - SDC4	COLLAGEN	ECM-Receptor	KEGG: hsa04512
444	Fibroblast	Hepatocyte	COL4A1	SDC4	0.0187995	0	COL4A1_SDC4	COL4A1 - SDC4	COLLAGEN	ECM-Receptor	KEGG: hsa04512
445	Endothelial	Hepatocyte	COL4A1	SDC4	0.0166978	0	COL4A1_SDC4	COL4A1 - SDC4	COLLAGEN	ECM-Receptor	KEGG: hsa04512
446	Fibroblast	Hepatocyte	COL4A2	SDC4	0.0222755	0	COL4A2_SDC4	COL4A2 - SDC4	COLLAGEN	ECM-Receptor	KEGG: hsa04512
447	Endothelial	Hepatocyte	COL4A2	SDC4	0.0138727	0	COL4A2_SDC4	COL4A2 - SDC4	COLLAGEN	ECM-Receptor	KEGG: hsa04512
448	Fibroblast	Hepatocyte	COL6A1	SDC4	0.0152639	0	COL6A1_SDC4	COL6A1 - SDC4	COLLAGEN	ECM-Receptor	KEGG: hsa04512
449	Fibroblast	Hepatocyte	COL6A2	SDC4	0.0238677	0	COL6A2_SDC4	COL6A2 - SDC4	COLLAGEN	ECM-Receptor	KEGG: hsa04512
450	Endothelial	Hepatocyte	COL6A2	SDC4	0.00300475	0	COL6A2_SDC4	COL6A2 - SDC4	COLLAGEN	ECM-Receptor	KEGG: hsa04512
451	Fibroblast	Hepatocyte	COL6A3	SDC4	0.0127401	0	COL6A3_SDC4	COL6A3 - SDC4	COLLAGEN	ECM-Receptor	KEGG: hsa04512
452	Fibroblast	Hepatocyte	FN1	SDC4	0.0268563	0	FN1_SDC4	FN1 - SDC4	FN1	ECM-Receptor	KEGG: hsa04512
453	Endothelial	Hepatocyte	FN1	SDC4	0.0122035	0	FN1_SDC4	FN1 - SDC4	FN1	ECM-Receptor	KEGG: hsa04512
454	Hepatocyte	Hepatocyte	FN1	SDC4	0.0203841	0	FN1_SDC4	FN1 - SDC4	FN1	ECM-Receptor	KEGG: hsa04512
455	Fibroblast	Hepatocyte	THBS1	SDC4	0.00364967	0	THBS1_SDC4	THBS1 - SDC4	THBS	ECM-Receptor	KEGG: hsa04512
456	Fibroblast	Hepatocyte	THBS2	SDC4	0.00370429	0	THBS2_SDC4	THBS2 - SDC4	THBS	ECM-Receptor	KEGG: hsa04512
457	Fibroblast	Macrophage	THBS1	CD36	0.00167527	0	THBS1_CD36	THBS1 - CD36	THBS	ECM-Receptor	KEGG: hsa04512
458	Fibroblast	Fibroblast	THBS1	CD36	0.00343303	0	THBS1_CD36	THBS1 - CD36	THBS	ECM-Receptor	KEGG: hsa04512
459	Fibroblast	Endothelial	THBS1	CD36	0.00464434	0	THBS1_CD36	THBS1 - CD36	THBS	ECM-Receptor	KEGG: hsa04512
460	Fibroblast	Macrophage	THBS2	CD36	0.00170039	0	THBS2_CD36	THBS2 - CD36	THBS	ECM-Receptor	KEGG: hsa04512
461	Fibroblast	Fibroblast	THBS2	CD36	0.00348442	0	THBS2_CD36	THBS2 - CD36	THBS	ECM-Receptor	KEGG: hsa04512
462	Fibroblast	Endothelial	THBS2	CD36	0.00471378	0	THBS2_CD36	THBS2 - CD36	THBS	ECM-Receptor	KEGG: hsa04512
463	Fibroblast	T_NK	THBS1	CD47	0.00190299	0	THBS1_CD47	THBS1 - CD47	THBS	ECM-Receptor	KEGG: hsa04512
464	Fibroblast	B	THBS1	CD47	0.00104151	0	THBS1_CD47	THBS1 - CD47	THBS	ECM-Receptor	KEGG: hsa04512
465	Fibroblast	Macrophage	THBS1	CD47	0.00196481	0	THBS1_CD47	THBS1 - CD47	THBS	ECM-Receptor	KEGG: hsa04512
466	Fibroblast	Fibroblast	THBS1	CD47	0.00163317	0	THBS1_CD47	THBS1 - CD47	THBS	ECM-Receptor	KEGG: hsa04512
467	Fibroblast	Endothelial	THBS1	CD47	0.00147698	0	THBS1_CD47	THBS1 - CD47	THBS	ECM-Receptor	KEGG: hsa04512
468	Fibroblast	Hepatocyte	THBS1	CD47	0.00118725	0	THBS1_CD47	THBS1 - CD47	THBS	ECM-Receptor	KEGG: hsa04512
469	Fibroblast	T_NK	THBS2	CD47	0.00193152	0	THBS2_CD47	THBS2 - CD47	THBS	ECM-Receptor	KEGG: hsa04512
470	Fibroblast	B	THBS2	CD47	0.00105714	0	THBS2_CD47	THBS2 - CD47	THBS	ECM-Receptor	KEGG: hsa04512
471	Fibroblast	Macrophage	THBS2	CD47	0.00199426	0	THBS2_CD47	THBS2 - CD47	THBS	ECM-Receptor	KEGG: hsa04512
472	Fibroblast	Fibroblast	THBS2	CD47	0.00165766	0	THBS2_CD47	THBS2 - CD47	THBS	ECM-Receptor	KEGG: hsa04512
473	Fibroblast	Endothelial	THBS2	CD47	0.00149913	0	THBS2_CD47	THBS2 - CD47	THBS	ECM-Receptor	KEGG: hsa04512
474	Fibroblast	Hepatocyte	THBS2	CD47	0.00120507	0	THBS2_CD47	THBS2 - CD47	THBS	ECM-Receptor	KEGG: hsa04512
475	Endothelial	Hepatocyte	AGRN	DAG1	0.000148047	0	AGRN_DAG1	AGRN - DAG1	AGRN	ECM-Receptor	KEGG: hsa04512
476	Endothelial	Hepatocyte	HSPG2	DAG1	0.00188903	0	HSPG2_DAG1	HSPG2 - DAG1	HSPG	ECM-Receptor	KEGG: hsa04512
477	Fibroblast	Hepatocyte	LAMA4	DAG1	0.000345606	0	LAMA4_DAG1	LAMA4 - DAG1	LAMININ	ECM-Receptor	KEGG: hsa04512
478	Endothelial	Hepatocyte	LAMA4	DAG1	0.000358622	0	LAMA4_DAG1	LAMA4 - DAG1	LAMININ	ECM-Receptor	KEGG: hsa04512
479	Endothelial	Hepatocyte	LAMA5	DAG1	4.55511e-05	0	LAMA5_DAG1	LAMA5 - DAG1	LAMININ	ECM-Receptor	KEGG: hsa04512
480	Endothelial	Hepatocyte	LAMB1	DAG1	0.000124325	0	LAMB1_DAG1	LAMB1 - DAG1	LAMININ	ECM-Receptor	KEGG: hsa04512
481	Fibroblast	Hepatocyte	LAMB2	DAG1	0.000312551	0	LAMB2_DAG1	LAMB2 - DAG1	LAMININ	ECM-Receptor	KEGG: hsa04512
482	Endothelial	Hepatocyte	LAMB2	DAG1	0.000231502	0	LAMB2_DAG1	LAMB2 - DAG1	LAMININ	ECM-Receptor	KEGG: hsa04512
483	Fibroblast	Hepatocyte	LAMC1	DAG1	0.000279859	0	LAMC1_DAG1	LAMC1 - DAG1	LAMININ	ECM-Receptor	KEGG: hsa04512
484	Endothelial	Hepatocyte	LAMC1	DAG1	0.000227997	0	LAMC1_DAG1	LAMC1 - DAG1	LAMININ	ECM-Receptor	KEGG: hsa04512
485	T_NK	B	ADGRE5	CD55	0.000986415	0	ADGRE5_CD55	ADGRE5 - CD55	ADGRE5	Cell-Cell Contact	PMID: 11297558
486	T_NK	Macrophage	ADGRE5	CD55	0.00125086	0	ADGRE5_CD55	ADGRE5 - CD55	ADGRE5	Cell-Cell Contact	PMID: 11297558
487	T_NK	Endothelial	ADGRE5	CD55	0.00180779	0	ADGRE5_CD55	ADGRE5 - CD55	ADGRE5	Cell-Cell Contact	PMID: 11297558
488	Fibroblast	T_NK	APP	CD74	0.0672838	0	APP_CD74	APP - CD74	APP	Cell-Cell Contact	PMID: 19849849
489	Endothelial	T_NK	APP	CD74	0.120374	0	APP_CD74	APP - CD74	APP	Cell-Cell Contact	PMID: 19849849
490	Hepatocyte	T_NK	APP	CD74	0.0117496	0	APP_CD74	APP - CD74	APP	Cell-Cell Contact	PMID: 19849849
491	Fibroblast	B	APP	CD74	0.0568911	0	APP_CD74	APP - CD74	APP	Cell-Cell Contact	PMID: 19849849
492	Endothelial	B	APP	CD74	0.102683	0	APP_CD74	APP - CD74	APP	Cell-Cell Contact	PMID: 19849849
493	Fibroblast	Macrophage	APP	CD74	0.118368	0	APP_CD74	APP - CD74	APP	Cell-Cell Contact	PMID: 19849849
494	Endothelial	Macrophage	APP	CD74	0.202993	0	APP_CD74	APP - CD74	APP	Cell-Cell Contact	PMID: 19849849
495	Hepatocyte	Macrophage	APP	CD74	0.021649	0	APP_CD74	APP - CD74	APP	Cell-Cell Contact	PMID: 19849849
496	Fibroblast	Fibroblast	APP	CD74	0.0306518	0	APP_CD74	APP - CD74	APP	Cell-Cell Contact	PMID: 19849849
497	Endothelial	Fibroblast	APP	CD74	0.056591	0	APP_CD74	APP - CD74	APP	Cell-Cell Contact	PMID: 19849849
498	Fibroblast	Endothelial	APP	CD74	0.0671346	0	APP_CD74	APP - CD74	APP	Cell-Cell Contact	PMID: 19849849
499	Endothelial	Endothelial	APP	CD74	0.120122	0	APP_CD74	APP - CD74	APP	Cell-Cell Contact	PMID: 19849849
500	Hepatocyte	Endothelial	APP	CD74	0.011722	0	APP_CD74	APP - CD74	APP	Cell-Cell Contact	PMID: 19849849
501	Fibroblast	Hepatocyte	APP	CD74	0.0400671	0	APP_CD74	APP - CD74	APP	Cell-Cell Contact	PMID: 19849849
502	Endothelial	Hepatocyte	APP	CD74	0.073371	0	APP_CD74	APP - CD74	APP	Cell-Cell Contact	PMID: 19849849
503	Hepatocyte	Hepatocyte	CADM1	CADM1	0.000702633	0	CADM1_CADM1	CADM1 - CADM1	CADM	Cell-Cell Contact	PMID: 24503895
504	T_NK	Macrophage	PTPRC	MRC1	0.0135363	0	PTPRC_MRC1	PTPRC - MRC1	CD45	Cell-Cell Contact	PMID: 27601670; PMID: 10575006
505	B	Macrophage	PTPRC	MRC1	0.000590921	0	PTPRC_MRC1	PTPRC - MRC1	CD45	Cell-Cell Contact	PMID: 27601670; PMID: 10575006
506	Macrophage	Macrophage	PTPRC	MRC1	0.00743265	0	PTPRC_MRC1	PTPRC - MRC1	CD45	Cell-Cell Contact	PMID: 27601670; PMID: 10575006
507	Fibroblast	Fibroblast	CD46	JAG1	0.00154626	0	CD46_JAG1	CD46 - JAG1	CD46	Cell-Cell Contact	PMID: 23086448
508	Endothelial	Fibroblast	CD46	JAG1	0.00342109	0	CD46_JAG1	CD46 - JAG1	CD46	Cell-Cell Contact	PMID: 23086448
509	Hepatocyte	Fibroblast	CD46	JAG1	0.00198126	0	CD46_JAG1	CD46 - JAG1	CD46	Cell-Cell Contact	PMID: 23086448
510	Fibroblast	Endothelial	CD46	JAG1	0.00145058	0	CD46_JAG1	CD46 - JAG1	CD46	Cell-Cell Contact	PMID: 23086448
511	Endothelial	Endothelial	CD46	JAG1	0.00320977	0	CD46_JAG1	CD46 - JAG1	CD46	Cell-Cell Contact	PMID: 23086448
512	Hepatocyte	Endothelial	CD46	JAG1	0.00185871	0	CD46_JAG1	CD46 - JAG1	CD46	Cell-Cell Contact	PMID: 23086448
513	T_NK	Macrophage	CD99	PILRA	0.00703072	0	CD99_PILRA	CD99 - PILRA	CD99	Cell-Cell Contact	PMID: 18234675
514	B	Macrophage	CD99	PILRA	0.00139745	0	CD99_PILRA	CD99 - PILRA	CD99	Cell-Cell Contact	PMID: 18234675
515	Macrophage	Macrophage	CD99	PILRA	0.0056244	0	CD99_PILRA	CD99 - PILRA	CD99	Cell-Cell Contact	PMID: 18234675
516	Fibroblast	Macrophage	CD99	PILRA	0.011175	0	CD99_PILRA	CD99 - PILRA	CD99	Cell-Cell Contact	PMID: 18234675
517	Endothelial	Macrophage	CD99	PILRA	0.0117256	0	CD99_PILRA	CD99 - PILRA	CD99	Cell-Cell Contact	PMID: 18234675
518	Hepatocyte	Macrophage	CD99	PILRA	0.00716431	0	CD99_PILRA	CD99 - PILRA	CD99	Cell-Cell Contact	PMID: 18234675
519	T_NK	T_NK	CD99	CD99	0.0223136	0.02	CD99_CD99	CD99 - CD99	CD99	Cell-Cell Contact	KEGG: hsa04514
520	Fibroblast	T_NK	CD99	CD99	0.0351477	0	CD99_CD99	CD99 - CD99	CD99	Cell-Cell Contact	KEGG: hsa04514
521	Endothelial	T_NK	CD99	CD99	0.0368352	0	CD99_CD99	CD99 - CD99	CD99	Cell-Cell Contact	KEGG: hsa04514
522	Hepatocyte	T_NK	CD99	CD99	0.022731	0	CD99_CD99	CD99 - CD99	CD99	Cell-Cell Contact	KEGG: hsa04514
523	Fibroblast	Macrophage	CD99	CD99	0.0282774	0	CD99_CD99	CD99 - CD99	CD99	Cell-Cell Contact	KEGG: hsa04514
524	Endothelial	Macrophage	CD99	CD99	0.0296452	0	CD99_CD99	CD99 - CD99	CD99	Cell-Cell Contact	KEGG: hsa04514
525	T_NK	Fibroblast	CD99	CD99	0.0351477	0	CD99_CD99	CD99 - CD99	CD99	Cell-Cell Contact	KEGG: hsa04514
526	Macrophage	Fibroblast	CD99	CD99	0.0282774	0	CD99_CD99	CD99 - CD99	CD99	Cell-Cell Contact	KEGG: hsa04514
527	Fibroblast	Fibroblast	CD99	CD99	0.0549487	0	CD99_CD99	CD99 - CD99	CD99	Cell-Cell Contact	KEGG: hsa04514
528	Endothelial	Fibroblast	CD99	CD99	0.0575302	0	CD99_CD99	CD99 - CD99	CD99	Cell-Cell Contact	KEGG: hsa04514
529	Hepatocyte	Fibroblast	CD99	CD99	0.0357963	0	CD99_CD99	CD99 - CD99	CD99	Cell-Cell Contact	KEGG: hsa04514
530	T_NK	Endothelial	CD99	CD99	0.0368352	0	CD99_CD99	CD99 - CD99	CD99	Cell-Cell Contact	KEGG: hsa04514
531	Macrophage	Endothelial	CD99	CD99	0.0296452	0	CD99_CD99	CD99 - CD99	CD99	Cell-Cell Contact	KEGG: hsa04514
532	Fibroblast	Endothelial	CD99	CD99	0.0575302	0	CD99_CD99	CD99 - CD99	CD99	Cell-Cell Contact	KEGG: hsa04514
533	Endothelial	Endothelial	CD99	CD99	0.0602252	0	CD99_CD99	CD99 - CD99	CD99	Cell-Cell Contact	KEGG: hsa04514
534	Hepatocyte	Endothelial	CD99	CD99	0.0375137	0	CD99_CD99	CD99 - CD99	CD99	Cell-Cell Contact	KEGG: hsa04514
535	T_NK	Hepatocyte	CD99	CD99	0.022731	0	CD99_CD99	CD99 - CD99	CD99	Cell-Cell Contact	KEGG: hsa04514
536	Fibroblast	Hepatocyte	CD99	CD99	0.0357963	0	CD99_CD99	CD99 - CD99	CD99	Cell-Cell Contact	KEGG: hsa04514
537	Endothelial	Hepatocyte	CD99	CD99	0.0375137	0	CD99_CD99	CD99 - CD99	CD99	Cell-Cell Contact	KEGG: hsa04514
538	Hepatocyte	Hepatocyte	CD99	CD99	0.0231559	0	CD99_CD99	CD99 - CD99	CD99	Cell-Cell Contact	KEGG: hsa04514
539	Hepatocyte	Hepatocyte	CDH2	CDH2	0.000365963	0	CDH2_CDH2	CDH2 - CDH2	CDH	Cell-Cell Contact	KEGG: hsa04514
540	Endothelial	Endothelial	CDH5	CDH5	0.0200217	0	CDH5_CDH5	CDH5 - CDH5	CDH5	Cell-Cell Contact	KEGG: hsa04514
541	T_NK	T_NK	CLEC2D	KLRB1	0.00527439	0	CLEC2D_KLRB1	CLEC2D - KLRB1	CLEC	Cell-Cell Contact	PMID: 24223577
542	T_NK	T_NK	CLEC2B	KLRB1	0.00520874	0	CLEC2B_KLRB1	CLEC2B - KLRB1	CLEC	Cell-Cell Contact	PMID: 24223577
543	B	T_NK	CLEC2B	KLRB1	0.00130799	0	CLEC2B_KLRB1	CLEC2B - KLRB1	CLEC	Cell-Cell Contact	PMID: 24223577
544	Macrophage	T_NK	CLEC2B	KLRB1	0.0123078	0	CLEC2B_KLRB1	CLEC2B - KLRB1	CLEC	Cell-Cell Contact	PMID: 24223577
545	Fibroblast	T_NK	CLEC2B	KLRB1	0.00319724	0	CLEC2B_KLRB1	CLEC2B - KLRB1	CLEC	Cell-Cell Contact	PMID: 24223577
546	Endothelial	T_NK	CLEC2B	KLRB1	0.00902285	0	CLEC2B_KLRB1	CLEC2B - KLRB1	CLEC	Cell-Cell Contact	PMID: 24223577
547	T_NK	T_NK	CD69	KLRB1	0.00713234	0	CLEC2C_KLRB1	CLEC2C - KLRB1	CLEC	Cell-Cell Contact	PMID: 24223577
548	B	T_NK	CD69	KLRB1	0.000946013	0	CLEC2C_KLRB1	CLEC2C - KLRB1	CLEC	Cell-Cell Contact	PMID: 24223577
549	Endothelial	T_NK	CD69	KLRB1	0.000360873	0	CLEC2C_KLRB1	CLEC2C - KLRB1	CLEC	Cell-Cell Contact	PMID: 24223577
550	Endothelial	Endothelial	EFNA1	EPHA4	0.00279667	0	EFNA1_EPHA4	EFNA1 - EPHA4	EPHA	Cell-Cell Contact	PMID: 15114347
551	Hepatocyte	Endothelial	EFNA1	EPHA4	0.00198998	0	EFNA1_EPHA4	EFNA1 - EPHA4	EPHA	Cell-Cell Contact	PMID: 15114347
552	Endothelial	Endothelial	EFNB1	EPHA4	0.000527455	0	EFNB1_EPHA4	EFNB1 - EPHA4	EPHB	Cell-Cell Contact	PMID: 15114347
553	Endothelial	Endothelial	EFNB1	EPHB4	0.000353442	0	EFNB1_EPHB4	EFNB1 - EPHB4	EPHB	Cell-Cell Contact	PMID: 15114347
554	Endothelial	Endothelial	EFNB2	EPHA4	0.00132633	0	EFNB2_EPHA4	EFNB2 - EPHA4	EPHB	Cell-Cell Contact	PMID: 15114347
555	Endothelial	Endothelial	EFNB2	EPHB4	0.000888997	0	EFNB2_EPHB4	EFNB2 - EPHB4	EPHB	Cell-Cell Contact	PMID: 15114347
556	Fibroblast	Fibroblast	ESAM	ESAM	0.00215489	0	ESAM_ESAM	ESAM - ESAM	ESAM	Cell-Cell Contact	KEGG: hsa04514; PMID: 11279107
557	Endothelial	Fibroblast	ESAM	ESAM	0.00919512	0	ESAM_ESAM	ESAM - ESAM	ESAM	Cell-Cell Contact	KEGG: hsa04514; PMID: 11279107
558	Fibroblast	Endothelial	ESAM	ESAM	0.00919512	0	ESAM_ESAM	ESAM - ESAM	ESAM	Cell-Cell Contact	KEGG: hsa04514; PMID: 11279107
559	Endothelial	Endothelial	ESAM	ESAM	0.0383524	0	ESAM_ESAM	ESAM - ESAM	ESAM	Cell-Cell Contact	KEGG: hsa04514; PMID: 11279107
560	Macrophage	Macrophage	ICAM1	ITGAX_ITGB2	0.00835913	0	ICAM1_ITGAX_ITGB2	ICAM1 - (ITGAX+ITGB2)	ICAM	Cell-Cell Contact	PMID: 16252253
561	Endothelial	Macrophage	ICAM1	ITGAX_ITGB2	0.00272764	0	ICAM1_ITGAX_ITGB2	ICAM1 - (ITGAX+ITGB2)	ICAM	Cell-Cell Contact	PMID: 16252253
562	T_NK	Macrophage	ITGB2	ICAM1	0.00739303	0	ITGB2_ICAM1	ITGB2 - ICAM1	ITGB2	Cell-Cell Contact	KEGG: hsa04514
563	Macrophage	Macrophage	ITGB2	ICAM1	0.0222521	0	ITGB2_ICAM1	ITGB2 - ICAM1	ITGB2	Cell-Cell Contact	KEGG: hsa04514
564	T_NK	Endothelial	ITGB2	ICAM1	0.00241081	0	ITGB2_ICAM1	ITGB2 - ICAM1	ITGB2	Cell-Cell Contact	KEGG: hsa04514
565	Macrophage	Endothelial	ITGB2	ICAM1	0.00733018	0	ITGB2_ICAM1	ITGB2 - ICAM1	ITGB2	Cell-Cell Contact	KEGG: hsa04514
566	T_NK	B	ITGB2	ICAM2	0.00178715	0	ITGB2_ICAM2	ITGB2 - ICAM2	ITGB2	Cell-Cell Contact	KEGG: hsa04514
567	Macrophage	B	ITGB2	ICAM2	0.00544084	0	ITGB2_ICAM2	ITGB2 - ICAM2	ITGB2	Cell-Cell Contact	KEGG: hsa04514
568	T_NK	Endothelial	ITGB2	ICAM2	0.0112948	0	ITGB2_ICAM2	ITGB2 - ICAM2	ITGB2	Cell-Cell Contact	KEGG: hsa04514
569	Macrophage	Endothelial	ITGB2	ICAM2	0.0337294	0	ITGB2_ICAM2	ITGB2 - ICAM2	ITGB2	Cell-Cell Contact	KEGG: hsa04514
570	Endothelial	Fibroblast	JAM2	ITGAV_ITGB1	0.00506504	0	JAM2_ITGAV_ITGB1	JAM2 - (ITGAV+ITGB1)	JAM	Cell-Cell Contact	KEGG: hsa04514
571	Endothelial	Endothelial	JAM2	ITGAV_ITGB1	0.0023703	0	JAM2_ITGAV_ITGB1	JAM2 - (ITGAV+ITGB1)	JAM	Cell-Cell Contact	KEGG: hsa04514
572	Endothelial	Hepatocyte	JAM2	ITGAV_ITGB1	0.00207978	0	JAM2_ITGAV_ITGB1	JAM2 - (ITGAV+ITGB1)	JAM	Cell-Cell Contact	KEGG: hsa04514
573	Endothelial	Endothelial	F11R	F11R	1.85893e-05	0	F11R_F11R	F11R - F11R	JAM	Cell-Cell Contact	KEGG: hsa04514
574	Hepatocyte	Endothelial	F11R	F11R	3.05486e-05	0	F11R_F11R	F11R - F11R	JAM	Cell-Cell Contact	KEGG: hsa04514
575	Endothelial	Hepatocyte	F11R	F11R	3.05486e-05	0	F11R_F11R	F11R - F11R	JAM	Cell-Cell Contact	KEGG: hsa04514
576	Hepatocyte	Hepatocyte	F11R	F11R	5.02014e-05	0	F11R_F11R	F11R - F11R	JAM	Cell-Cell Contact	KEGG: hsa04514
577	Endothelial	Endothelial	F11R	JAM2	0.00019909	0	F11R_JAM2	F11R - JAM2	JAM	Cell-Cell Contact	KEGG: hsa04514
578	Hepatocyte	Endothelial	F11R	JAM2	0.000327135	0	F11R_JAM2	F11R - JAM2	JAM	Cell-Cell Contact	KEGG: hsa04514
579	Endothelial	Endothelial	JAM2	F11R	0.00019909	0	JAM2_F11R	JAM2 - F11R	JAM	Cell-Cell Contact	KEGG: hsa04514
580	Endothelial	Hepatocyte	JAM2	F11R	0.000327135	0	JAM2_F11R	JAM2 - F11R	JAM	Cell-Cell Contact	KEGG: hsa04514
581	Endothelial	Endothelial	JAM2	JAM2	0.00212851	0	JAM2_JAM2	JAM2 - JAM2	JAM	Cell-Cell Contact	KEGG: hsa04514
582	T_NK	Macrophage	HLA-DPA1	CD4	0.0103215	0	HLA-DPA1_CD4	HLA-DPA1 - CD4	MHC-II	Cell-Cell Contact	KEGG: hsa04514
583	B	Macrophage	HLA-DPA1	CD4	0.00409077	0	HLA-DPA1_CD4	HLA-DPA1 - CD4	MHC-II	Cell-Cell Contact	KEGG: hsa04514
584	Macrophage	Macrophage	HLA-DPA1	CD4	0.0276826	0	HLA-DPA1_CD4	HLA-DPA1 - CD4	MHC-II	Cell-Cell Contact	KEGG: hsa04514
585	Fibroblast	Macrophage	HLA-DPA1	CD4	0.0025688	0	HLA-DPA1_CD4	HLA-DPA1 - CD4	MHC-II	Cell-Cell Contact	KEGG: hsa04514
586	Endothelial	Macrophage	HLA-DPA1	CD4	0.00733646	0	HLA-DPA1_CD4	HLA-DPA1 - CD4	MHC-II	Cell-Cell Contact	KEGG: hsa04514
587	Hepatocyte	Macrophage	HLA-DPA1	CD4	0.00347189	0	HLA-DPA1_CD4	HLA-DPA1 - CD4	MHC-II	Cell-Cell Contact	KEGG: hsa04514
588	T_NK	Macrophage	HLA-DPB1	CD4	0.0106836	0	HLA-DPB1_CD4	HLA-DPB1 - CD4	MHC-II	Cell-Cell Contact	KEGG: hsa04514
589	B	Macrophage	HLA-DPB1	CD4	0.00413675	0	HLA-DPB1_CD4	HLA-DPB1 - CD4	MHC-II	Cell-Cell Contact	KEGG: hsa04514
590	Macrophage	Macrophage	HLA-DPB1	CD4	0.0283174	0	HLA-DPB1_CD4	HLA-DPB1 - CD4	MHC-II	Cell-Cell Contact	KEGG: hsa04514
591	Fibroblast	Macrophage	HLA-DPB1	CD4	0.00245687	0	HLA-DPB1_CD4	HLA-DPB1 - CD4	MHC-II	Cell-Cell Contact	KEGG: hsa04514
592	Endothelial	Macrophage	HLA-DPB1	CD4	0.00742332	0	HLA-DPB1_CD4	HLA-DPB1 - CD4	MHC-II	Cell-Cell Contact	KEGG: hsa04514
593	Hepatocyte	Macrophage	HLA-DPB1	CD4	0.00352602	0	HLA-DPB1_CD4	HLA-DPB1 - CD4	MHC-II	Cell-Cell Contact	KEGG: hsa04514
594	T_NK	Macrophage	HLA-DQA1	CD4	0.00300446	0	HLA-DQA1_CD4	HLA-DQA1 - CD4	MHC-II	Cell-Cell Contact	KEGG: hsa04514
595	B	Macrophage	HLA-DQA1	CD4	0.000855925	0	HLA-DQA1_CD4	HLA-DQA1 - CD4	MHC-II	Cell-Cell Contact	KEGG: hsa04514
596	Macrophage	Macrophage	HLA-DQA1	CD4	0.0197955	0	HLA-DQA1_CD4	HLA-DQA1 - CD4	MHC-II	Cell-Cell Contact	KEGG: hsa04514
597	T_NK	Macrophage	HLA-DMA	CD4	0.00275232	0	HLA-DMA_CD4	HLA-DMA - CD4	MHC-II	Cell-Cell Contact	KEGG: hsa04514
598	B	Macrophage	HLA-DMA	CD4	0.00144795	0	HLA-DMA_CD4	HLA-DMA - CD4	MHC-II	Cell-Cell Contact	KEGG: hsa04514
599	Macrophage	Macrophage	HLA-DMA	CD4	0.0176742	0	HLA-DMA_CD4	HLA-DMA - CD4	MHC-II	Cell-Cell Contact	KEGG: hsa04514
600	Endothelial	Macrophage	HLA-DMA	CD4	0.00200159	0	HLA-DMA_CD4	HLA-DMA - CD4	MHC-II	Cell-Cell Contact	KEGG: hsa04514
601	Hepatocyte	Macrophage	HLA-DMA	CD4	0.00141444	0	HLA-DMA_CD4	HLA-DMA - CD4	MHC-II	Cell-Cell Contact	KEGG: hsa04514
602	Macrophage	Macrophage	HLA-DMB	CD4	0.0101214	0	HLA-DMB_CD4	HLA-DMB - CD4	MHC-II	Cell-Cell Contact	KEGG: hsa04514
603	Macrophage	Macrophage	HLA-DQA2	CD4	0.00406773	0	HLA-DQA2_CD4	HLA-DQA2 - CD4	MHC-II	Cell-Cell Contact	KEGG: hsa04514
604	T_NK	Macrophage	HLA-DQB1	CD4	0.00362215	0	HLA-DQB1_CD4	HLA-DQB1 - CD4	MHC-II	Cell-Cell Contact	KEGG: hsa04514
605	B	Macrophage	HLA-DQB1	CD4	0.00109761	0	HLA-DQB1_CD4	HLA-DQB1 - CD4	MHC-II	Cell-Cell Contact	KEGG: hsa04514
606	Macrophage	Macrophage	HLA-DQB1	CD4	0.0208803	0	HLA-DQB1_CD4	HLA-DQB1 - CD4	MHC-II	Cell-Cell Contact	KEGG: hsa04514
607	Endothelial	Macrophage	HLA-DQB1	CD4	0.0017882	0	HLA-DQB1_CD4	HLA-DQB1 - CD4	MHC-II	Cell-Cell Contact	KEGG: hsa04514
608	Hepatocyte	Macrophage	HLA-DQB1	CD4	0.00115659	0	HLA-DQB1_CD4	HLA-DQB1 - CD4	MHC-II	Cell-Cell Contact	KEGG: hsa04514
609	T_NK	Macrophage	HLA-DRA	CD4	0.0123006	0	HLA-DRA_CD4	HLA-DRA - CD4	MHC-II	Cell-Cell Contact	KEGG: hsa04514
610	B	Macrophage	HLA-DRA	CD4	0.00899031	0	HLA-DRA_CD4	HLA-DRA - CD4	MHC-II	Cell-Cell Contact	KEGG: hsa04514
611	Macrophage	Macrophage	HLA-DRA	CD4	0.0370845	0	HLA-DRA_CD4	HLA-DRA - CD4	MHC-II	Cell-Cell Contact	KEGG: hsa04514
612	Fibroblast	Macrophage	HLA-DRA	CD4	0.00782951	0	HLA-DRA_CD4	HLA-DRA - CD4	MHC-II	Cell-Cell Contact	KEGG: hsa04514
613	Endothelial	Macrophage	HLA-DRA	CD4	0.0142604	0	HLA-DRA_CD4	HLA-DRA - CD4	MHC-II	Cell-Cell Contact	KEGG: hsa04514
614	Hepatocyte	Macrophage	HLA-DRA	CD4	0.00922372	0	HLA-DRA_CD4	HLA-DRA - CD4	MHC-II	Cell-Cell Contact	KEGG: hsa04514
615	T_NK	Macrophage	HLA-DRB1	CD4	0.0115814	0	HLA-DRB1_CD4	HLA-DRB1 - CD4	MHC-II	Cell-Cell Contact	KEGG: hsa04514
616	B	Macrophage	HLA-DRB1	CD4	0.00446987	0	HLA-DRB1_CD4	HLA-DRB1 - CD4	MHC-II	Cell-Cell Contact	KEGG: hsa04514
617	Macrophage	Macrophage	HLA-DRB1	CD4	0.0290444	0	HLA-DRB1_CD4	HLA-DRB1 - CD4	MHC-II	Cell-Cell Contact	KEGG: hsa04514
618	Fibroblast	Macrophage	HLA-DRB1	CD4	0.0023605	0	HLA-DRB1_CD4	HLA-DRB1 - CD4	MHC-II	Cell-Cell Contact	KEGG: hsa04514
619	Endothelial	Macrophage	HLA-DRB1	CD4	0.0123925	0	HLA-DRB1_CD4	HLA-DRB1 - CD4	MHC-II	Cell-Cell Contact	KEGG: hsa04514
620	Hepatocyte	Macrophage	HLA-DRB1	CD4	0.00428976	0	HLA-DRB1_CD4	HLA-DRB1 - CD4	MHC-II	Cell-Cell Contact	KEGG: hsa04514
621	T_NK	Macrophage	HLA-DRB5	CD4	0.00167807	0	HLA-DRB5_CD4	HLA-DRB5 - CD4	MHC-II	Cell-Cell Contact	KEGG: hsa04514
622	Macrophage	Macrophage	HLA-DRB5	CD4	0.0139765	0	HLA-DRB5_CD4	HLA-DRB5 - CD4	MHC-II	Cell-Cell Contact	KEGG: hsa04514
623	Endothelial	Macrophage	HLA-DRB5	CD4	0.00255994	0	HLA-DRB5_CD4	HLA-DRB5 - CD4	MHC-II	Cell-Cell Contact	KEGG: hsa04514
624	Hepatocyte	Macrophage	HLA-DRB5	CD4	0.00105745	0	HLA-DRB5_CD4	HLA-DRB5 - CD4	MHC-II	Cell-Cell Contact	KEGG: hsa04514
625	Endothelial	Endothelial	MPZL1	MPZL1	0.000450367	0	MPZL1_MPZL1	MPZL1 - MPZL1	MPZ	Cell-Cell Contact	KEGG: hsa04514
626	Endothelial	Endothelial	DLL4	NOTCH1	0.000358328	0	DLL4_NOTCH1	DLL4 - NOTCH1	NOTCH	Cell-Cell Contact	PMID: 22353464
627	Endothelial	Fibroblast	DLL4	NOTCH3	0.0064213	0	DLL4_NOTCH3	DLL4 - NOTCH3	NOTCH	Cell-Cell Contact	PMID: 22353464
628	Endothelial	Endothelial	DLL4	NOTCH4	0.00675475	0	DLL4_NOTCH4	DLL4 - NOTCH4	NOTCH	Cell-Cell Contact	PMID: 22353464
629	Fibroblast	Endothelial	JAG1	NOTCH1	0.000382981	0	JAG1_NOTCH1	JAG1 - NOTCH1	NOTCH	Cell-Cell Contact	PMID: 22353464
630	Endothelial	Endothelial	JAG1	NOTCH1	0.000359257	0	JAG1_NOTCH1	JAG1 - NOTCH1	NOTCH	Cell-Cell Contact	PMID: 22353464
631	Fibroblast	Fibroblast	JAG1	NOTCH3	0.00686022	0	JAG1_NOTCH3	JAG1 - NOTCH3	NOTCH	Cell-Cell Contact	PMID: 22353464
632	Endothelial	Fibroblast	JAG1	NOTCH3	0.00643784	0	JAG1_NOTCH3	JAG1 - NOTCH3	NOTCH	Cell-Cell Contact	PMID: 22353464
633	Fibroblast	Endothelial	JAG1	NOTCH4	0.00721629	0	JAG1_NOTCH4	JAG1 - NOTCH4	NOTCH	Cell-Cell Contact	PMID: 22353464
634	Endothelial	Endothelial	JAG1	NOTCH4	0.00677214	0	JAG1_NOTCH4	JAG1 - NOTCH4	NOTCH	Cell-Cell Contact	PMID: 22353464
635	Hepatocyte	Hepatocyte	OCLN	OCLN	0.000274353	0	OCLN_OCLN	OCLN - OCLN	OCLN	Cell-Cell Contact	KEGG: hsa04514
636	B	B	PECAM1	PECAM1	0.00047929	0	PECAM1_PECAM1	PECAM1 - PECAM1	PECAM1	Cell-Cell Contact	KEGG: hsa04514
637	Endothelial	B	PECAM1	PECAM1	0.00510342	0	PECAM1_PECAM1	PECAM1 - PECAM1	PECAM1	Cell-Cell Contact	KEGG: hsa04514
638	B	Endothelial	PECAM1	PECAM1	0.00510342	0	PECAM1_PECAM1	PECAM1 - PECAM1	PECAM1	Cell-Cell Contact	KEGG: hsa04514
639	Endothelial	Endothelial	PECAM1	PECAM1	0.0520187	0	PECAM1_PECAM1	PECAM1 - PECAM1	PECAM1	Cell-Cell Contact	KEGG: hsa04514
640	Endothelial	Endothelial	PTPRM	PTPRM	0.00150405	0	PTPRM_PTPRM	PTPRM - PTPRM	PTPRM	Cell-Cell Contact	KEGG: hsa04514
641	Fibroblast	Macrophage	THY1	ITGAX_ITGB2	0.0187566	0	THY1_ITGAX_ITGB2	THY1 - (ITGAX+ITGB2)	THY1	Cell-Cell Contact	PMID: 15850796
642	Endothelial	Macrophage	THY1	ITGAX_ITGB2	0.00345096	0	THY1_ITGAX_ITGB2	THY1 - (ITGAX+ITGB2)	THY1	Cell-Cell Contact	PMID: 15850796
