# Supplementary material for: Single-cell transcriptome analysis reveals the metabolic changes and the prognostic value of malignant hepatocyte subpopulations and predict new therapeutic agents for hepatocellular carcinoma
Source: Front Oncol. 2023 Jan 31;13:1104262. doi: 10.3389/fonc.2023.1104262 (PMC9969971; doi:10.3389/fonc.2023.1104262)
Supplement: Supplementary file 1 [file DataSheet_1.zip › Supplementary Material/Table S3.XLSX]

## Sheet: scRNA_marker_gene
p_val	avg_log2FC	pct.1	pct.2	p_val_adj	cluster	gene	pct.diff
0	1.80006	0.497	0.079	0	Normal	VCX3A	0.418
0	1.31333	0.412	0.058	0	Normal	VCX2	0.354
0	1.16853	0.38	0.065	0	Normal	MEG3	0.315
0	1.0979	0.427	0.095	0	Normal	EPCAM	0.332
0	1.03681	0.321	0.049	0	Normal	LEFTY1	0.272
0	0.826646	0.367	0.052	0	Normal	CLDN6	0.315
0	0.653484	0.349	0.055	0	Normal	PGAM2	0.294
7.00269e-302	0.650039	0.335	0.06	1.73289e-297	Normal	BEX1	0.275
1.60571e-295	0.657519	0.391	0.083	3.97349e-291	Normal	KRT19	0.308
3.82635e-289	0.618669	0.32	0.058	9.4687e-285	Normal	PNCK	0.262
4.85509e-289	0.318131	0.254	0.034	1.20144e-284	Normal	COX8C	0.22
4.6892e-287	0.61038	0.342	0.068	1.16039e-282	Normal	TUBB2B	0.274
3.93063e-283	0.550164	0.281	0.044	9.72674e-279	Normal	INHA	0.237
6.78358e-280	0.665955	0.374	0.087	1.67866e-275	Normal	FBLN1	0.287
7.44712e-280	0.991038	0.885	0.626	1.84286e-275	Normal	KRT10	0.259
3.81033e-272	0.454412	0.466	0.125	9.42905e-268	Normal	FXYD2	0.341
9.50553e-270	0.604821	0.269	0.043	2.35224e-265	Normal	KRT17	0.226
1.08054e-268	0.311592	0.256	0.038	2.6739e-264	Normal	FBXL2	0.218
4.49552e-268	0.301856	0.251	0.037	1.11246e-263	Normal	HACD1	0.214
1.09099e-262	0.679446	0.338	0.072	2.69977e-258	Normal	CREB5	0.266
3.10188e-255	1.14322	0.868	0.636	7.67592e-251	Normal	RANBP1	0.232
9.28025e-254	0.83549	0.486	0.162	2.29649e-249	Normal	C4orf48	0.324
1.7563e-248	0.738109	0.438	0.128	4.34615e-244	Normal	DMKN	0.31
1.00044e-242	0.493119	0.332	0.077	2.47569e-238	Normal	H2AFY2	0.255
2.81124e-239	0.875179	0.483	0.169	6.9567e-235	Normal	PHLDA2	0.314
9.72677e-232	0.653779	0.396	0.109	2.40699e-227	Normal	WFDC2	0.287
2.94938e-230	0.347006	0.279	0.055	7.29854e-226	Normal	GAL3ST1	0.224
3.27395e-230	0.331777	0.25	0.043	8.10171e-226	Normal	XAGE3	0.207
2.9083e-229	0.606803	0.363	0.094	7.19689e-225	Normal	LGALS2	0.269
5.9731e-228	0.732982	0.39	0.107	1.4781e-223	Normal	PTGDS	0.283
6.09061e-227	0.428077	0.322	0.077	1.50718e-222	Normal	ARID3A	0.245
1.45219e-225	1.53433	0.716	0.413	3.59359e-221	Normal	CYBA	0.303
5.17158e-223	1.50728	0.629	0.336	1.27976e-218	Normal	CKB	0.293
8.13778e-223	0.757654	0.295	0.063	2.01377e-218	Normal	GP2	0.232
5.31857e-222	0.395343	0.329	0.08	1.31613e-217	Normal	MMP9	0.249
5.29047e-215	0.446198	0.318	0.079	1.30918e-210	Normal	NDN	0.239
1.18672e-214	0.385225	0.297	0.067	2.93665e-210	Normal	PNMA5	0.23
1.23135e-214	1.40754	0.661	0.377	3.0471e-210	Normal	GLB1	0.284
1.97133e-213	0.490941	0.298	0.067	4.87825e-209	Normal	CLIC3	0.231
3.05074e-212	0.880683	0.753	0.466	7.54935e-208	Normal	MARCKSL1	0.287
1.83808e-211	0.495923	0.334	0.086	4.54852e-207	Normal	FABP3	0.248
1.08003e-202	0.933473	0.69	0.391	2.67263e-198	Normal	CD9	0.299
7.24304e-201	0.464046	0.389	0.123	1.79236e-196	Normal	NMB	0.266
2.72321e-198	0.500392	0.403	0.132	6.73885e-194	Normal	HES4	0.271
5.64583e-192	0.595388	0.506	0.204	1.39712e-187	Normal	CTAG2	0.302
8.6051e-192	0.964023	0.87	0.709	2.12942e-187	Normal	HSBP1	0.161
4.05061e-190	0.341548	0.274	0.063	1.00236e-185	Normal	FSCN1	0.211
4.7273e-188	0.932732	0.416	0.138	1.16982e-183	Normal	VCX	0.278
6.00902e-188	0.975912	0.714	0.442	1.48699e-183	Normal	HMGA1	0.272
1.61321e-187	0.503141	0.319	0.084	3.99205e-183	Normal	MTRNR2L1	0.235
1.87436e-186	0.777843	0.909	0.776	4.63829e-182	Normal	RAC1	0.133
1.47212e-185	0.329644	0.275	0.065	3.6429e-181	Normal	HIST3H2A	0.21
1.7535e-184	0.844062	0.959	0.843	4.33921e-180	Normal	MIF	0.116
2.57055e-183	0.879468	0.695	0.43	6.36109e-179	Normal	MAP1LC3B	0.265
6.19833e-183	0.640672	0.402	0.141	1.53384e-178	Normal	MYL9	0.261
1.42044e-182	0.346568	0.317	0.087	3.51502e-178	Normal	PCSK1N	0.23
2.45742e-182	0.474391	0.36	0.112	6.08114e-178	Normal	ACTL8	0.248
5.03094e-180	0.904711	0.803	0.506	1.24496e-175	Normal	SPP1	0.297
3.11823e-176	0.871168	0.751	0.496	7.71637e-172	Normal	IDH2	0.255
9.24091e-176	0.457198	0.329	0.095	2.28676e-171	Normal	PRAME	0.234
4.22054e-175	0.292929	0.257	0.06	1.04441e-170	Normal	COL6A2	0.197
5.10264e-175	0.684678	0.831	0.624	1.2627e-170	Normal	CLTA	0.207
1.44935e-173	0.271289	0.25	0.058	3.58656e-169	Normal	C19orf81	0.192
1.55215e-171	0.983445	0.634	0.382	3.84095e-167	Normal	PDCD6IP	0.252
4.73726e-164	0.406771	0.355	0.119	1.17228e-159	Normal	CLASP2	0.236
3.86895e-160	0.81848	0.694	0.431	9.57409e-156	Normal	LAPTM4B	0.263
5.58793e-159	0.432701	0.322	0.102	1.38279e-154	Normal	FKBP10	0.22
7.69932e-158	0.748022	0.769	0.568	1.90527e-153	Normal	HNRNPA0	0.201
1.91793e-155	0.503571	0.453	0.199	4.74611e-151	Normal	CNOT10	0.254
4.7742e-154	0.641338	0.414	0.164	1.18142e-149	Normal	CD7	0.25
9.2502e-153	1.5604	0.616	0.334	2.28906e-148	Normal	HSPA6	0.282
1.78372e-150	0.276293	0.306	0.093	4.41398e-146	Normal	PAGE4	0.213
1.94114e-150	0.735929	0.935	0.794	4.80353e-146	Normal	ANXA2	0.141
4.71358e-149	0.685637	0.679	0.426	1.16642e-144	Normal	CMTM8	0.253
9.34837e-149	0.306952	0.307	0.093	2.31335e-144	Normal	BEX4	0.214
2.62052e-148	0.535111	0.327	0.109	6.48473e-144	Normal	RP11-242D8.1	0.218
2.2598e-146	0.690008	0.959	0.853	5.59211e-142	Normal	CST3	0.106
6.69183e-143	0.658699	0.834	0.622	1.65596e-138	Normal	C20orf24	0.212
1.48083e-133	0.597442	0.656	0.424	3.66446e-129	Normal	EIF4A3	0.232
2.01603e-131	0.578704	0.753	0.528	4.98888e-127	Normal	MTCH1	0.225
1.53244e-127	0.312948	0.339	0.127	3.79217e-123	Normal	PRR5	0.212
1.71169e-127	0.344516	0.33	0.12	4.23575e-123	Normal	S100A1	0.21
9.13163e-127	0.422627	0.423	0.189	2.25971e-122	Normal	GBAS	0.234
9.78868e-127	0.534503	0.445	0.214	2.42231e-122	Normal	UBP1	0.231
2.4567e-126	0.505983	0.63	0.362	6.07936e-122	Normal	CLDN3	0.268
1.2027e-124	0.259316	0.292	0.097	2.97621e-120	Normal	OBSL1	0.195
1.62303e-124	0.55542	0.352	0.144	4.01636e-120	Normal	PRSS23	0.208
2.78365e-124	0.523782	0.952	0.851	6.88843e-120	Normal	YBX1	0.101
7.04232e-124	0.380424	0.483	0.232	1.74269e-119	Normal	NCBP2-AS2	0.251
1.08147e-123	0.513747	0.867	0.709	2.6762e-119	Normal	COX5A	0.158
3.86208e-123	0.557799	0.814	0.626	9.55711e-119	Normal	PERP	0.188
8.39948e-123	0.719088	0.61	0.372	2.07854e-118	Normal	WBP5	0.238
6.73378e-121	0.639091	0.632	0.387	1.66634e-116	Normal	RNASET2	0.245
9.93209e-121	0.669007	0.85	0.716	2.4578e-116	Normal	PFDN2	0.134
1.99775e-119	0.631568	0.906	0.765	4.94364e-115	Normal	BNIP3	0.141
1.15393e-117	0.497777	0.655	0.429	2.85552e-113	Normal	RALY	0.226
8.2449e-117	0.422626	0.541	0.301	2.04028e-112	Normal	PTGES2	0.24
1.59948e-116	0.589145	0.781	0.619	3.95808e-112	Normal	PPP4C	0.162
2.21925e-114	0.595533	0.808	0.662	5.49175e-110	Normal	TOMM22	0.146
2.93707e-114	0.420024	0.386	0.161	7.26808e-110	Normal	LY6K	0.225
1.0556e-113	0.569115	0.636	0.413	2.61218e-109	Normal	FKBP4	0.223
4.44238e-113	0.489406	0.838	0.63	1.09931e-108	Normal	PRELID1	0.208
2.05915e-112	0.557431	0.495	0.265	5.09557e-108	Normal	CPVL	0.23
2.31014e-112	0.632702	0.295	0.107	5.71668e-108	Normal	APOA4	0.188
9.63058e-111	0.666706	0.51	0.291	2.38318e-106	Normal	SERPINH1	0.219
3.23941e-110	0.669328	0.454	0.233	8.01625e-106	Normal	RP1-313I6.12	0.221
7.2839e-110	0.350331	0.297	0.109	1.80247e-105	Normal	TGFBR3L	0.188
1.12079e-109	0.597552	0.81	0.653	2.77351e-105	Normal	STOML2	0.157
1.3228e-109	0.352292	0.304	0.117	3.27341e-105	Normal	PLBD1	0.187
1.3632e-109	0.412857	0.351	0.144	3.37336e-105	Normal	TKTL1	0.207
2.30421e-109	0.455031	0.478	0.257	5.702e-105	Normal	NXT1	0.221
3.56633e-109	0.357806	0.48	0.237	8.82523e-105	Normal	MAGEC2	0.243
6.14392e-109	0.478589	0.389	0.174	1.52037e-104	Normal	CRIP1	0.215
7.39396e-109	0.531753	0.761	0.599	1.82971e-104	Normal	MPLKIP	0.162
1.63461e-108	0.565151	0.876	0.743	4.04502e-104	Normal	SNRPB	0.133
1.98078e-108	0.532762	0.586	0.363	4.90164e-104	Normal	RCN2	0.223
4.82558e-108	0.447895	0.38	0.172	1.19414e-103	Normal	YBX3	0.208
1.54385e-107	0.636783	0.813	0.674	3.8204e-103	Normal	GLO1	0.139
1.61831e-107	0.439463	0.568	0.341	4.00468e-103	Normal	S100A4	0.227
4.36995e-107	0.814425	0.902	0.79	1.08139e-102	Normal	CLIC1	0.112
5.05204e-106	0.592931	0.777	0.634	1.25018e-101	Normal	LMNA	0.143
1.19438e-105	0.457618	0.884	0.767	2.95562e-101	Normal	SNX3	0.117
7.43588e-105	0.346249	0.315	0.123	1.84008e-100	Normal	TUBA1A	0.192
1.04407e-104	0.543368	0.889	0.774	2.58366e-100	Normal	PDIA3	0.115
1.11899e-104	0.585168	0.539	0.305	2.76905e-100	Normal	CCL3L3	0.234
2.25248e-104	0.512642	0.519	0.27	5.57398e-100	Normal	NDUFA4L2	0.249
2.45848e-104	0.519971	0.899	0.793	6.08375e-100	Normal	EIF6	0.106
7.94921e-104	0.614899	0.619	0.393	1.96711e-99	Normal	FABP5	0.226
3.65283e-103	0.5381	0.627	0.427	9.0393e-99	Normal	RBM17	0.2
7.09968e-103	0.490583	0.889	0.78	1.75689e-98	Normal	CSNK2B	0.109
7.16439e-103	0.78994	0.718	0.539	1.7729e-98	Normal	JUNB	0.179
9.1899e-103	0.564879	0.591	0.389	2.27413e-98	Normal	CRTAP	0.202
1.32313e-102	0.496059	0.878	0.716	3.27421e-98	Normal	HMGN1	0.162
3.38596e-102	0.78677	0.859	0.739	8.37891e-98	Normal	BSG	0.12
6.57667e-102	0.56628	0.451	0.238	1.62746e-97	Normal	MAFF	0.213
7.57149e-102	0.500695	0.849	0.677	1.87364e-97	Normal	CYC1	0.172
7.84739e-102	0.512292	0.941	0.84	1.94192e-97	Normal	CSTB	0.101
1.05746e-100	0.395766	0.538	0.306	2.61679e-96	Normal	CHST13	0.232
1.32809e-100	0.292864	0.255	0.087	3.2865e-96	Normal	MTRNR2L8	0.168
8.41506e-99	0.465056	0.867	0.646	2.08239e-94	Normal	RPS4Y1	0.221
1.2955e-98	0.566355	0.706	0.505	3.20584e-94	Normal	DUT	0.201
1.09497e-97	0.845055	0.471	0.236	2.70962e-93	Normal	UBE2C	0.235
1.79338e-97	0.651567	0.497	0.255	4.4379e-93	Normal	PAGE5	0.242
2.28465e-97	0.623833	0.839	0.714	5.65359e-93	Normal	PGAM1	0.125
9.94879e-97	0.325824	0.389	0.184	2.46193e-92	Normal	BTG3	0.205
5.92778e-96	0.510152	0.841	0.731	1.46689e-91	Normal	SNRPB2	0.11
1.61455e-95	0.464133	0.732	0.545	3.99536e-91	Normal	MZT2A	0.187
1.70836e-95	0.514364	0.663	0.467	4.2275e-91	Normal	C1QBP	0.196
2.53115e-95	0.252172	0.337	0.147	6.26358e-91	Normal	SPESP1	0.19
8.40687e-95	0.563786	0.669	0.498	2.08036e-90	Normal	VCP	0.171
5.37011e-94	0.438143	0.425	0.221	1.32889e-89	Normal	DSCR8	0.204
1.8506e-93	0.971024	0.692	0.507	4.57948e-89	Normal	ZFAND2A	0.185
1.38391e-92	0.536051	0.658	0.475	3.42463e-88	Normal	ANP32B	0.183
2.26787e-92	0.473637	0.734	0.567	5.61207e-88	Normal	EIF3F	0.167
3.52576e-92	0.346929	0.332	0.145	8.72485e-88	Normal	MLF1	0.187
3.82869e-92	0.561098	0.732	0.557	9.47447e-88	Normal	RPL22L1	0.175
4.08707e-92	0.417421	0.664	0.441	1.01139e-87	Normal	ZNF428	0.223
4.57295e-92	0.446358	0.87	0.753	1.13162e-87	Normal	SERP1	0.117
1.31381e-91	0.530938	0.522	0.284	3.25116e-87	Normal	NQO1	0.238
1.44355e-91	0.538558	0.783	0.651	3.57221e-87	Normal	CALM3	0.132
1.73452e-91	0.437017	0.703	0.529	4.29224e-87	Normal	H2AFY	0.174
3.37299e-91	0.307977	0.455	0.239	8.3468e-87	Normal	CD52	0.216
4.62476e-91	0.266145	0.406	0.198	1.14444e-86	Normal	RRAGD	0.208
8.26822e-91	0.441858	0.769	0.572	2.04605e-86	Normal	GADD45GIP1	0.197
8.52048e-91	0.512106	0.645	0.451	2.10848e-86	Normal	YWHAH	0.194
1.13615e-90	0.447432	0.818	0.701	2.81151e-86	Normal	NDUFS4	0.117
9.3384e-90	0.441321	0.51	0.313	2.31088e-85	Normal	DYNC1LI1	0.197
3.77197e-89	0.523099	0.41	0.206	9.33412e-85	Normal	S100A14	0.204
4.98176e-89	0.430329	0.791	0.63	1.23279e-84	Normal	SLC25A39	0.161
2.08542e-88	1.23193	0.852	0.742	5.16057e-84	Normal	HSPA1B	0.11
3.60918e-88	0.632537	0.846	0.725	8.93127e-84	Normal	DNAJB1	0.121
2.04301e-87	0.306884	0.36	0.169	5.05564e-83	Normal	CFD	0.191
2.53259e-87	0.339787	0.483	0.266	6.26716e-83	Normal	SNX10	0.217
2.61022e-87	0.430702	0.691	0.479	6.45924e-83	Normal	CCL3	0.212
3.2246e-87	0.389509	0.466	0.245	7.9796e-83	Normal	IGFBP7	0.221
4.06587e-87	0.523815	0.784	0.648	1.00614e-82	Normal	LSM7	0.136
4.25785e-87	0.881956	0.817	0.71	1.05365e-82	Normal	HERPUD1	0.107
4.64612e-87	0.254043	0.302	0.129	1.14973e-82	Normal	PM20D2	0.173
4.91615e-87	0.451935	0.825	0.697	1.21655e-82	Normal	RHEB	0.128
1.38542e-86	0.542016	0.678	0.499	3.42837e-82	Normal	NUTF2	0.179
2.2476e-86	0.374366	0.539	0.332	5.56191e-82	Normal	TERF2IP	0.207
2.07147e-85	0.466952	0.843	0.711	5.12607e-81	Normal	CCT3	0.132
5.95419e-85	0.251347	0.297	0.126	1.47342e-80	Normal	MYLIP	0.171
2.06998e-84	0.593502	0.721	0.585	5.12236e-80	Normal	SBDS	0.136
7.44709e-84	0.416484	0.702	0.51	1.84286e-79	Normal	MRPS34	0.192
1.79972e-83	0.536094	0.707	0.563	4.45359e-79	Normal	CYB5R3	0.144
4.53824e-83	0.506384	0.835	0.707	1.12303e-78	Normal	CBX3	0.128
4.57137e-83	0.260705	0.303	0.133	1.13123e-78	Normal	SMTN	0.17
1.65438e-82	0.510908	0.717	0.556	4.09394e-78	Normal	H2AFV	0.161
2.38573e-82	0.313876	0.49	0.278	5.90374e-78	Normal	CECR5	0.212
4.4379e-82	0.553957	0.723	0.585	1.0982e-77	Normal	CFDP1	0.138
5.70717e-82	0.438284	0.781	0.661	1.4123e-77	Normal	VDAC2	0.12
9.46186e-82	0.471228	0.707	0.539	2.34143e-77	Normal	PFDN4	0.168
1.40024e-81	0.437312	0.556	0.349	3.46503e-77	Normal	GSTP1	0.207
6.2035e-81	0.279719	0.302	0.134	1.53512e-76	Normal	PRKAR1B	0.168
9.52957e-81	0.693798	0.698	0.573	2.35819e-76	Normal	CMTM6	0.125
1.16973e-80	0.41077	0.873	0.728	2.8946e-76	Normal	DNPH1	0.145
1.48027e-80	0.454812	0.531	0.345	3.66309e-76	Normal	RSU1	0.186
2.21734e-80	0.291301	0.372	0.187	5.48704e-76	Normal	GGT1	0.185
5.5097e-80	0.6311	0.768	0.628	1.36343e-75	Normal	CACYBP	0.14
1.10477e-79	0.320345	0.519	0.308	2.73386e-75	Normal	SMARCB1	0.211
1.3478e-79	0.610807	0.768	0.63	3.33527e-75	Normal	MRPL18	0.138
2.80649e-79	0.361724	0.527	0.333	6.94495e-75	Normal	COMMD7	0.194
1.21974e-78	0.387268	0.409	0.222	3.01836e-74	Normal	RIT1	0.187
1.48853e-78	0.327515	0.508	0.305	3.6835e-74	Normal	PDCD2	0.203
2.74663e-78	0.46854	0.806	0.657	6.7968e-74	Normal	DYNLT1	0.149
1.21527e-77	0.551372	0.641	0.487	3.00732e-73	Normal	KIF5B	0.154
1.61822e-77	0.532019	0.653	0.46	4.00444e-73	Normal	DEFB1	0.193
1.86587e-77	0.477259	0.462	0.29	4.61728e-73	Normal	MEST	0.172
2.79106e-77	0.298015	0.529	0.315	6.90677e-73	Normal	TMEM98	0.214
4.64953e-77	0.257694	0.325	0.152	1.15057e-72	Normal	OLFM2	0.173
9.07609e-76	0.475324	0.698	0.547	2.24597e-71	Normal	FLOT1	0.151
9.59352e-75	0.383545	0.722	0.559	2.37401e-70	Normal	LSM2	0.163
2.24829e-74	0.252972	0.274	0.116	5.56361e-70	Normal	BEX5	0.158
2.96691e-74	0.466218	0.756	0.6	7.3419e-70	Normal	ILF2	0.156
3.91526e-74	0.753623	0.52	0.347	9.68871e-70	Normal	BTG2	0.173
6.23795e-74	0.431245	0.788	0.673	1.54364e-69	Normal	SH3BGRL3	0.115
1.28705e-73	0.528994	0.569	0.4	3.18493e-69	Normal	C12orf75	0.169
1.55964e-73	0.440881	0.733	0.592	3.85949e-69	Normal	PDCD6	0.141
4.263e-73	0.479923	0.584	0.378	1.05492e-68	Normal	GDF15	0.206
6.29262e-73	0.47446	0.556	0.371	1.55717e-68	Normal	MGAT1	0.185
8.92632e-73	0.427753	0.761	0.654	2.20891e-68	Normal	GABARAPL2	0.107
1.2945e-72	0.461079	0.747	0.617	3.20338e-68	Normal	HNRNPU	0.13
1.57812e-72	0.329255	0.433	0.251	3.90521e-68	Normal	BRD3	0.182
2.46706e-72	0.448134	0.688	0.498	6.10499e-68	Normal	CKS2	0.19
1.03795e-71	0.342936	0.527	0.337	2.5685e-67	Normal	PIM3	0.19
2.06749e-71	0.455192	0.752	0.582	5.11622e-67	Normal	LY6E	0.17
3.59281e-71	0.26311	0.349	0.175	8.89076e-67	Normal	SPARC	0.174
6.78645e-71	0.594944	0.863	0.749	1.67938e-66	Normal	NFKBIA	0.114
1.8167e-70	0.404122	0.597	0.412	4.49561e-66	Normal	KLHDC2	0.185
2.4284e-70	0.335119	0.378	0.208	6.00932e-66	Normal	FAM60A	0.17
4.45615e-70	0.295218	0.436	0.256	1.10272e-65	Normal	MAGEF1	0.18
6.44942e-70	0.418864	0.659	0.491	1.59597e-65	Normal	WDR45B	0.168
9.91802e-70	0.395415	0.438	0.25	2.45431e-65	Normal	BAG3	0.188
2.83417e-69	0.377846	0.501	0.312	7.01345e-65	Normal	CLDN7	0.189
3.23705e-69	0.399198	0.838	0.716	8.0104e-65	Normal	PTMS	0.122
3.4e-69	0.377295	0.762	0.559	8.41364e-65	Normal	SCAND1	0.203
3.93631e-69	0.426534	0.917	0.805	9.74079e-65	Normal	ALDOA	0.112
5.50355e-69	0.35914	0.733	0.561	1.36191e-64	Normal	LAGE3	0.172
5.73321e-69	0.400648	0.731	0.584	1.41874e-64	Normal	AHCY	0.147
1.15724e-68	0.490318	0.619	0.474	2.86371e-64	Normal	ATXN10	0.145
1.75864e-68	0.404529	0.827	0.705	4.35192e-64	Normal	SNRPC	0.122
2.69931e-68	0.352095	0.846	0.743	6.67971e-64	Normal	PSMD4	0.103
8.20056e-68	0.376407	0.436	0.23	2.02931e-63	Normal	GTSF1	0.206
1.36713e-67	0.255913	0.422	0.239	3.38311e-63	Normal	HYAL2	0.183
1.47627e-67	0.390309	0.764	0.625	3.65319e-63	Normal	EIF3D	0.139
1.52067e-67	0.279237	0.365	0.194	3.76305e-63	Normal	TMED3	0.171
1.56192e-67	0.465378	0.686	0.538	3.86512e-63	Normal	NEU1	0.148
2.30397e-67	0.447192	0.707	0.547	5.7014e-63	Normal	TUBB2A	0.16
2.36199e-67	0.628513	0.377	0.209	5.84499e-63	Normal	CYR61	0.168
3.43713e-67	0.377273	0.708	0.547	8.50552e-63	Normal	SRSF9	0.161
5.79817e-67	0.283852	0.4	0.224	1.43482e-62	Normal	IGF2BP2	0.176
5.83723e-67	0.37563	0.775	0.636	1.44448e-62	Normal	SLC9A3R1	0.139
9.97666e-67	0.388657	0.74	0.613	2.46882e-62	Normal	SRSF2	0.127
1.55925e-66	0.397081	0.555	0.371	3.85852e-62	Normal	P4HA1	0.184
1.63261e-66	0.308138	0.411	0.24	4.04005e-62	Normal	NIP7	0.171
4.07808e-66	0.312332	0.503	0.322	1.00916e-61	Normal	WDR18	0.181
4.48268e-66	0.280306	0.422	0.244	1.10928e-61	Normal	TRMT6	0.178
1.07819e-65	0.381495	0.731	0.574	2.6681e-61	Normal	DDAH2	0.157
1.76861e-65	0.486774	0.629	0.462	4.3766e-61	Normal	IER2	0.167
3.00405e-65	0.395669	0.791	0.68	7.43382e-61	Normal	AP2M1	0.111
3.11565e-65	0.271889	0.476	0.29	7.70999e-61	Normal	TRAF4	0.186
3.88969e-65	0.337183	0.482	0.301	9.62543e-61	Normal	HHEX	0.181
5.17304e-65	0.435505	0.513	0.331	1.28012e-60	Normal	CLDN4	0.182
6.88723e-65	0.620742	0.671	0.513	1.70432e-60	Normal	PKM	0.158
9.58726e-65	0.335038	0.511	0.339	2.37246e-60	Normal	M6PR	0.172
1.46224e-64	0.391462	0.4	0.221	3.61846e-60	Normal	RP11-14N7.2	0.179
4.98459e-64	0.762199	0.707	0.582	1.23349e-59	Normal	S100A11	0.125
1.50184e-63	0.292195	0.68	0.529	3.71645e-59	Normal	CMC1	0.151
9.15165e-63	0.337006	0.453	0.285	2.26467e-58	Normal	RFK	0.168
1.83498e-62	0.312139	0.405	0.233	4.54083e-58	Normal	HMOX1	0.172
3.01461e-62	0.346644	0.844	0.743	7.45996e-58	Normal	KDELR2	0.101
3.73918e-62	0.32496	0.596	0.439	9.25298e-58	Normal	GID8	0.157
8.52822e-62	0.266745	0.426	0.247	2.11039e-57	Normal	UBE2D1	0.179
1.00686e-61	0.418664	0.565	0.407	2.49158e-57	Normal	ZNRD1	0.158
4.7817e-61	0.336369	0.647	0.473	1.18328e-56	Normal	NOL7	0.174
5.59906e-61	0.361611	0.827	0.723	1.38554e-56	Normal	MRPL14	0.104
5.86165e-61	0.344996	0.804	0.634	1.45052e-56	Normal	SDF2L1	0.17
6.19416e-61	0.55375	0.428	0.26	1.53281e-56	Normal	KCNQ1OT1	0.168
6.36e-61	0.454345	0.855	0.727	1.57385e-56	Normal	GLUL	0.128
6.5024e-61	0.339038	0.465	0.287	1.60908e-56	Normal	TMCC1	0.178
6.58169e-61	0.378611	0.804	0.684	1.6287e-56	Normal	ATP6V1F	0.12
6.82394e-61	0.331988	0.819	0.672	1.68865e-56	Normal	MZT2B	0.147
6.99097e-61	0.302027	0.539	0.351	1.72999e-56	Normal	SNHG7	0.188
8.67071e-61	0.373271	0.531	0.363	2.14565e-56	Normal	MAPRE1	0.168
1.32313e-60	0.274912	0.52	0.324	3.27421e-56	Normal	MMP24-AS1	0.196
1.32897e-60	0.425703	0.753	0.642	3.28867e-56	Normal	RNF5	0.111
1.43848e-60	0.32964	0.681	0.512	3.55967e-56	Normal	UBE2D2	0.169
2.43227e-60	0.273299	0.261	0.119	6.0189e-56	Normal	GEM	0.142
1.71323e-59	0.312263	0.554	0.377	4.23955e-55	Normal	TRAP1	0.177
2.00508e-59	0.28182	0.579	0.401	4.96177e-55	Normal	RBM42	0.178
2.50863e-59	0.416103	0.776	0.648	6.20786e-55	Normal	PFDN6	0.128
2.71989e-59	0.276966	0.431	0.265	6.73065e-55	Normal	TSPAN3	0.166
5.57905e-59	0.298553	0.484	0.318	1.38059e-54	Normal	CCZ1	0.166
9.13568e-59	0.406391	0.38	0.208	2.26072e-54	Normal	XIST	0.172
1.24722e-58	0.457441	0.808	0.705	3.08636e-54	Normal	MANF	0.103
1.82628e-58	0.25034	0.473	0.297	4.51931e-54	Normal	RRAGA	0.176
2.54656e-58	0.540887	0.57	0.39	6.30171e-54	Normal	GPC3	0.18
6.44884e-58	0.322043	0.542	0.381	1.59583e-53	Normal	PHF14	0.161
6.55762e-58	0.250242	0.427	0.261	1.62275e-53	Normal	TBCC	0.166
7.70636e-58	0.303499	0.654	0.47	1.90702e-53	Normal	EBPL	0.184
1.14116e-57	0.27552	0.314	0.166	2.82391e-53	Normal	EGFL7	0.148
2.81205e-57	0.348865	0.466	0.291	6.95871e-53	Normal	PLP2	0.175
2.95991e-57	0.308846	0.552	0.341	7.32459e-53	Normal	IGFBP2	0.211
5.15093e-57	0.320888	0.447	0.278	1.27465e-52	Normal	BAMBI	0.169
7.90039e-57	0.811012	0.717	0.579	1.95503e-52	Normal	HES1	0.138
1.05795e-56	0.4719	0.633	0.486	2.618e-52	Normal	AGPAT2	0.147
1.56234e-56	0.277099	0.575	0.403	3.86616e-52	Normal	MAF1	0.172
1.89284e-56	0.420249	0.705	0.584	4.68401e-52	Normal	EIF1B	0.121
2.22621e-56	0.309609	0.492	0.323	5.50899e-52	Normal	FLYWCH2	0.169
4.20032e-56	0.496975	0.658	0.446	1.03941e-51	Normal	CYP17A1	0.212
6.51484e-56	0.283955	0.508	0.338	1.61216e-51	Normal	MRPS2	0.17
2.39303e-55	0.416109	0.606	0.458	5.92178e-51	Normal	BCAM	0.148
3.03347e-55	0.622849	0.657	0.517	7.50662e-51	Normal	HSPH1	0.14
1.77092e-54	0.334921	0.559	0.402	4.38233e-50	Normal	CCDC58	0.157
4.72639e-54	0.290807	0.405	0.246	1.16959e-49	Normal	VIL1	0.159
6.3024e-54	0.257065	0.443	0.281	1.55959e-49	Normal	PLIN3	0.162
9.36348e-54	0.363764	0.709	0.582	2.31709e-49	Normal	PSMD7	0.127
2.98277e-52	0.330685	0.593	0.433	7.38116e-48	Normal	CPNE1	0.16
3.60096e-52	0.356978	0.735	0.608	8.91093e-48	Normal	TCP1	0.127
1.34815e-51	0.267501	0.489	0.331	3.33613e-47	Normal	TMEM248	0.158
1.61909e-51	0.352534	0.74	0.614	4.0066e-47	Normal	CNIH4	0.126
1.78149e-51	0.520492	0.595	0.438	4.40848e-47	Normal	VIM	0.157
2.19439e-51	0.512413	0.674	0.521	5.43025e-47	Normal	DDIT4	0.153
6.19274e-51	0.354407	0.587	0.444	1.53245e-46	Normal	POLR2C	0.143
7.09256e-51	0.413638	0.665	0.536	1.75513e-46	Normal	SERPINB1	0.129
8.97538e-51	0.352284	0.682	0.536	2.22105e-46	Normal	CEBPB	0.146
1.03139e-50	0.281308	0.77	0.569	2.55228e-46	Normal	NGFRAP1	0.201
4.28252e-50	0.315675	0.701	0.577	1.05975e-45	Normal	PNRC1	0.124
4.596e-50	0.385741	0.446	0.3	1.13733e-45	Normal	SLC39A4	0.146
5.58937e-50	0.280506	0.556	0.395	1.38315e-45	Normal	DPH3	0.161
7.56227e-50	0.25476	0.422	0.26	1.87136e-45	Normal	FXYD5	0.162
2.40138e-49	0.311795	0.627	0.486	5.94246e-45	Normal	CHMP4B	0.141
1.08235e-48	0.303068	0.832	0.652	2.67838e-44	Normal	ATP5D	0.18
1.17181e-48	0.363496	0.656	0.533	2.89976e-44	Normal	DDX21	0.123
2.27818e-48	0.378519	0.626	0.486	5.63758e-44	Normal	ESF1	0.14
2.29706e-48	0.372095	0.587	0.446	5.6843e-44	Normal	AK1	0.141
2.5824e-48	0.265737	0.739	0.59	6.39042e-44	Normal	UQCRFS1	0.149
3.77634e-48	0.294	0.749	0.603	9.34492e-44	Normal	C19orf43	0.146
7.35587e-48	0.302053	0.765	0.633	1.82028e-43	Normal	QPRT	0.132
1.61796e-47	0.354204	0.566	0.401	4.0038e-43	Normal	KPNA2	0.165
1.81379e-47	0.375188	0.648	0.5	4.4884e-43	Normal	IFI6	0.148
2.40705e-47	0.368536	0.664	0.524	5.95649e-43	Normal	LINC00152	0.14
2.80858e-47	0.254986	0.428	0.279	6.95011e-43	Normal	CNN2	0.149
3.70309e-47	0.321211	0.766	0.641	9.16367e-43	Normal	CCT6A	0.125
4.22711e-47	0.273566	0.621	0.469	1.04604e-42	Normal	SLC50A1	0.152
7.84723e-47	0.298868	0.623	0.477	1.94188e-42	Normal	PPP1R11	0.146
9.62934e-47	0.368753	0.667	0.531	2.38288e-42	Normal	NME4	0.136
1.39959e-46	0.250395	0.413	0.264	3.46341e-42	Normal	PPIL4	0.149
3.51873e-46	0.287853	0.639	0.469	8.70746e-42	Normal	MSRB2	0.17
6.66765e-46	0.286291	0.567	0.416	1.64998e-41	Normal	SF3B4	0.151
8.37865e-46	0.314452	0.686	0.52	2.07338e-41	Normal	TYMP	0.166
1.13924e-45	0.382014	0.659	0.532	2.81916e-41	Normal	PPP1R15A	0.127
1.1483e-45	0.299102	0.53	0.379	2.84157e-41	Normal	GTPBP4	0.151
1.70896e-45	0.29018	0.712	0.547	4.229e-41	Normal	GCSH	0.165
9.15128e-45	0.361556	0.494	0.344	2.26458e-40	Normal	CITED2	0.15
1.35133e-44	0.31628	0.79	0.684	3.344e-40	Normal	ZNF706	0.106
3.47382e-44	0.270423	0.613	0.457	8.59632e-40	Normal	TNFRSF12A	0.156
5.65059e-44	0.29032	0.463	0.321	1.3983e-39	Normal	MAL2	0.142
6.98327e-44	0.27062	0.667	0.532	1.72808e-39	Normal	PPP1CC	0.135
9.18327e-44	0.337767	0.443	0.3	2.27249e-39	Normal	TPM4	0.143
9.50557e-44	0.250949	0.611	0.475	2.35225e-39	Normal	KHDRBS1	0.136
1.05473e-43	0.28847	0.78	0.658	2.61004e-39	Normal	MYDGF	0.122
3.17426e-43	0.354256	0.842	0.739	7.85503e-39	Normal	FAM162A	0.103
4.09278e-43	0.338188	0.693	0.583	1.0128e-38	Normal	SEPT7	0.11
8.35275e-43	0.27043	0.626	0.482	2.06697e-38	Normal	SIGIRR	0.144
3.17251e-42	0.276345	0.624	0.451	7.85069e-38	Normal	LGALS3BP	0.173
4.4064e-42	0.29793	0.651	0.523	1.09041e-37	Normal	AHSA1	0.128
6.22327e-42	0.257198	0.644	0.504	1.54001e-37	Normal	COA6	0.14
6.46136e-42	0.391398	0.651	0.547	1.59893e-37	Normal	GNAS	0.104
9.18433e-42	0.416937	0.393	0.263	2.27275e-37	Normal	NR4A1	0.13
1.69158e-41	0.304705	0.668	0.546	4.18598e-37	Normal	DYNC1I2	0.122
1.95713e-41	0.284168	0.781	0.678	4.84311e-37	Normal	RSL24D1	0.103
9.3227e-41	0.298505	0.652	0.535	2.307e-36	Normal	RAD23B	0.117
5.52855e-40	0.285374	0.755	0.647	1.3681e-35	Normal	CCDC167	0.108
2.94318e-39	0.267728	0.287	0.163	7.28319e-35	Normal	PDGFA	0.124
3.39148e-39	0.254093	0.605	0.466	8.39257e-35	Normal	CDC123	0.139
3.54514e-39	0.265673	0.623	0.491	8.77281e-35	Normal	MRPS10	0.132
4.906e-39	0.271986	0.598	0.467	1.21404e-34	Normal	PAIP1	0.131
1.12854e-38	0.271524	0.598	0.445	2.79269e-34	Normal	ALDOC	0.153
1.37025e-38	0.278261	0.576	0.44	3.39082e-34	Normal	SNRPA1	0.136
1.86718e-38	0.255538	0.712	0.574	4.62053e-34	Normal	HEXB	0.138
2.78084e-38	0.278567	0.607	0.482	6.88146e-34	Normal	RNPS1	0.125
3.95089e-38	0.274436	0.561	0.419	9.77686e-34	Normal	FAM45A	0.142
4.51995e-38	0.261477	0.495	0.36	1.11851e-33	Normal	NCSTN	0.135
5.61069e-38	0.329541	0.529	0.389	1.38842e-33	Normal	ANP32E	0.14
1.21449e-37	0.294962	0.783	0.68	3.00539e-33	Normal	ACP1	0.103
1.76097e-37	0.352849	0.51	0.388	4.35771e-33	Normal	SFT2D1	0.122
2.01591e-37	0.257018	0.634	0.5	4.98858e-33	Normal	NCOA4	0.134
2.53171e-37	0.250006	0.465	0.335	6.26497e-33	Normal	ITFG1	0.13
6.81506e-37	0.317481	0.305	0.185	1.68645e-32	Normal	IER5	0.12
6.85026e-37	0.305415	0.486	0.352	1.69517e-32	Normal	MIR4435-2HG	0.134
9.65791e-37	0.300636	0.698	0.589	2.38995e-32	Normal	PIGT	0.109
1.45324e-36	0.377209	0.635	0.508	3.59618e-32	Normal	H1F0	0.127
2.02106e-35	0.305823	0.676	0.576	5.0013e-31	Normal	ANP32A	0.1
1.10106e-34	0.278344	0.573	0.46	2.72469e-30	Normal	YY1	0.113
1.38771e-34	0.250317	0.483	0.355	3.43402e-30	Normal	MED30	0.128
2.04117e-34	0.255054	0.625	0.499	5.05109e-30	Normal	BUB3	0.126
3.15426e-34	0.282941	0.595	0.466	7.80554e-30	Normal	UPF2	0.129
9.06885e-34	0.280362	0.5	0.354	2.24418e-29	Normal	LDHB	0.146
1.33144e-33	0.25383	0.594	0.451	3.29478e-29	Normal	HMGB2	0.143
2.39889e-33	0.255045	0.656	0.545	5.93628e-29	Normal	ARF6	0.111
3.86704e-33	0.298334	0.673	0.565	9.56937e-29	Normal	DNAJB6	0.108
4.73084e-32	0.262945	0.412	0.278	1.17069e-27	Normal	ADM	0.134
6.41719e-32	0.272615	0.477	0.327	1.588e-27	Normal	PTTG1	0.15
3.78319e-31	0.316168	0.648	0.539	9.36189e-27	Normal	SUMF2	0.109
4.24914e-31	0.253739	0.603	0.492	1.05149e-26	Normal	FAM103A1	0.111
3.87196e-30	0.270359	0.765	0.661	9.58154e-26	Normal	GTF3C6	0.104
1.44849e-29	0.257908	0.517	0.405	3.58443e-25	Normal	YME1L1	0.112
6.19861e-29	0.278508	0.532	0.423	1.53391e-24	Normal	DPP7	0.109
1.31802e-27	0.252528	0.372	0.26	3.26156e-23	Normal	HEXIM1	0.112
1.09966e-25	0.363165	0.646	0.534	2.72121e-21	Normal	SQLE	0.112
8.05331e-24	0.345835	0.694	0.593	1.99287e-19	Normal	GADD45B	0.101
1.83338e-23	0.256939	0.607	0.468	4.53689e-19	Normal	SPON2	0.139
4.77885e-273	1.7444	0.921	0.701	1.18257e-268	Cancer	ORM1	0.22
2.76429e-269	1.32211	0.927	0.512	6.84051e-265	Cancer	ALB	0.415
3.53301e-227	1.13033	0.88	0.491	8.74278e-223	Cancer	GC	0.389
1.11395e-209	1.21975	0.759	0.393	2.75658e-205	Cancer	CFH	0.366
1.73205e-168	0.839702	0.752	0.41	4.28614e-164	Cancer	CPB2	0.342
3.75256e-167	0.963198	0.836	0.565	9.28609e-163	Cancer	FGL1	0.271
5.88203e-160	0.844647	0.653	0.295	1.45557e-155	Cancer	PON1	0.358
8.90757e-158	1.00014	0.783	0.436	2.20427e-153	Cancer	CFHR1	0.347
4.89827e-157	1.1006	0.587	0.222	1.21213e-152	Cancer	TDO2	0.365
9.15689e-156	1.04154	0.889	0.634	2.26596e-151	Cancer	FGB	0.255
6.62252e-147	1.1636	0.912	0.769	1.63881e-142	Cancer	TTR	0.143
8.34523e-143	1.03816	0.928	0.807	2.06511e-138	Cancer	FGG	0.121
1.9919e-142	1.13849	0.799	0.481	4.92916e-138	Cancer	AKR1C3	0.318
3.50282e-138	0.836156	0.613	0.294	8.66808e-134	Cancer	UGT2B15	0.319
2.73438e-137	1.04026	0.878	0.716	6.7665e-133	Cancer	FGA	0.162
2.81243e-132	1.26026	0.843	0.715	6.95964e-128	Cancer	ORM2	0.128
1.65143e-115	0.917364	0.914	0.786	4.08664e-111	Cancer	APOH	0.128
4.49106e-110	0.861813	0.844	0.728	1.11136e-105	Cancer	TM4SF4	0.116
3.46354e-109	1.13776	0.657	0.402	8.57089e-105	Cancer	ALDOB	0.255
2.257e-107	0.603213	0.734	0.439	5.58517e-103	Cancer	TFPI	0.295
1.14609e-102	0.803535	0.814	0.68	2.83612e-98	Cancer	CFB	0.134
4.84143e-102	0.957443	0.698	0.452	1.19806e-97	Cancer	AZGP1	0.246
2.36387e-99	0.67451	0.428	0.168	5.84963e-95	Cancer	CYP2C8	0.26
1.59732e-95	0.724689	0.841	0.604	3.95273e-91	Cancer	GSTA1	0.237
2.96046e-94	0.595292	0.638	0.369	7.32594e-90	Cancer	AADAC	0.269
2.98068e-94	0.729079	0.779	0.542	7.376e-90	Cancer	PTGR1	0.237
2.99991e-93	0.668385	0.701	0.409	7.42359e-89	Cancer	ANGPTL3	0.292
1.44855e-90	0.562809	0.921	0.808	3.58459e-86	Cancer	CYB5A	0.113
9.47049e-90	0.599702	0.642	0.428	2.34357e-85	Cancer	C4BPB	0.214
1.86569e-89	0.568126	0.606	0.349	4.61684e-85	Cancer	BCHE	0.257
4.16194e-89	0.456932	0.786	0.446	1.02991e-84	Cancer	ALDH1A1	0.34
1.68024e-88	0.586751	0.586	0.331	4.15791e-84	Cancer	UGT2B7	0.255
1.46384e-86	0.449767	0.653	0.414	3.62242e-82	Cancer	SIVA1	0.239
2.50643e-86	1.61782	0.268	0.049	6.20242e-82	Cancer	AGR2	0.219
7.13719e-85	0.663766	0.695	0.453	1.76617e-80	Cancer	CP	0.242
1.65552e-84	0.764598	0.623	0.398	4.09674e-80	Cancer	HSD17B6	0.225
3.36736e-82	0.525446	0.626	0.424	8.33287e-78	Cancer	METTL7A	0.202
6.4787e-81	0.725905	0.569	0.321	1.60322e-76	Cancer	TSPAN8	0.248
2.75979e-80	0.60938	0.551	0.349	6.82937e-76	Cancer	CFI	0.202
5.75419e-79	0.678404	0.523	0.307	1.42393e-74	Cancer	C4BPA	0.216
2.2421e-70	0.386934	0.396	0.189	5.54831e-66	Cancer	NFIB	0.207
5.80969e-68	0.528753	0.629	0.449	1.43767e-63	Cancer	CES2	0.18
7.45226e-68	0.911169	0.508	0.296	1.84414e-63	Cancer	ADH1C	0.212
1.33145e-66	1.22678	0.626	0.438	3.2948e-62	Cancer	AKR1B10	0.188
1.93904e-66	0.525531	0.365	0.153	4.79834e-62	Cancer	C8orf4	0.212
5.12014e-66	0.494415	0.708	0.586	1.26703e-61	Cancer	GABARAP	0.122
4.13914e-65	0.794595	0.33	0.138	1.02427e-60	Cancer	CFHR3	0.192
2.10569e-64	0.451937	0.562	0.378	5.21073e-60	Cancer	PON3	0.184
5.4216e-64	0.584384	0.699	0.589	1.34163e-59	Cancer	C8G	0.11
1.25196e-63	0.493747	0.784	0.68	3.0981e-59	Cancer	ACAA2	0.104
2.45736e-62	0.366075	0.329	0.127	6.08098e-58	Cancer	VNN1	0.202
9.97237e-62	0.342364	0.297	0.101	2.46776e-57	Cancer	HPGD	0.196
1.45842e-61	0.406588	0.303	0.112	3.60902e-57	Cancer	C6	0.191
3.22878e-61	0.778354	0.621	0.438	7.98993e-57	Cancer	SERPINC1	0.183
3.32127e-60	0.471145	0.545	0.374	8.21882e-56	Cancer	EEF1G	0.171
6.69897e-60	0.792568	0.635	0.485	1.65773e-55	Cancer	AGXT	0.15
1.39675e-59	0.427528	0.387	0.193	3.45641e-55	Cancer	CYP4A11	0.194
1.44107e-59	0.793591	0.416	0.228	3.56608e-55	Cancer	CPS1	0.188
1.24889e-58	0.354608	0.524	0.343	3.0905e-54	Cancer	SLC40A1	0.181
2.98812e-58	0.507284	0.287	0.111	7.3944e-54	Cancer	AFM	0.176
3.49687e-58	0.466703	0.678	0.453	8.65336e-54	Cancer	BAAT	0.225
6.36311e-58	0.359716	0.502	0.322	1.57461e-53	Cancer	NFIA	0.18
9.38176e-56	0.281482	0.402	0.214	2.32161e-51	Cancer	CDH2	0.188
2.38298e-55	0.338705	0.477	0.277	5.89692e-51	Cancer	HAO1	0.2
6.0308e-55	1.42031	0.426	0.258	1.49238e-50	Cancer	SAA4	0.168
7.03624e-55	0.58667	0.579	0.405	1.74119e-50	Cancer	HRG	0.174
2.59511e-54	0.699937	0.574	0.385	6.42185e-50	Cancer	CFHR2	0.189
4.57644e-54	0.518973	0.718	0.608	1.13249e-49	Cancer	SERPINA6	0.11
3.55064e-53	0.377546	0.554	0.372	8.7864e-49	Cancer	POLD4	0.182
5.43355e-53	0.508044	0.681	0.572	1.34459e-48	Cancer	ACAT1	0.109
6.34159e-53	0.515091	0.651	0.504	1.56929e-48	Cancer	CYP3A5	0.147
7.45096e-53	0.540078	0.289	0.125	1.84381e-48	Cancer	IGHA1	0.164
6.82735e-52	0.573349	0.691	0.548	1.6895e-47	Cancer	ALDH2	0.143
7.0489e-52	0.487898	0.387	0.192	1.74432e-47	Cancer	SERPINA7	0.195
1.65225e-50	0.282648	0.392	0.208	4.08867e-46	Cancer	AGMO	0.184
4.42496e-50	0.547321	0.595	0.459	1.095e-45	Cancer	C1R	0.136
1.42986e-49	0.597203	0.587	0.44	3.53834e-45	Cancer	PDK4	0.147
6.32586e-49	0.333437	0.658	0.416	1.5654e-44	Cancer	UGT2B4	0.242
1.07457e-48	0.88866	0.491	0.368	2.65914e-44	Cancer	LYRM5	0.123
3.99661e-48	0.348219	0.4	0.235	9.89002e-44	Cancer	DST	0.165
2.58143e-47	0.412852	0.577	0.44	6.38802e-43	Cancer	ECHDC2	0.137
4.50686e-47	0.263365	0.287	0.126	1.11527e-42	Cancer	KLKB1	0.161
3.07188e-46	0.858839	0.576	0.462	7.60167e-42	Cancer	A1BG	0.114
4.03976e-46	0.346979	0.362	0.197	9.9968e-42	Cancer	UGT2B10	0.165
4.26083e-46	0.749197	0.384	0.232	1.05438e-41	Cancer	IGHG3	0.152
1.08938e-45	0.411394	0.817	0.671	2.69579e-41	Cancer	LGALS4	0.146
1.43646e-45	0.387314	0.52	0.375	3.55466e-41	Cancer	C5	0.145
1.87979e-44	0.802381	0.473	0.327	4.65174e-40	Cancer	TAT	0.146
1.89688e-44	0.396061	0.663	0.562	4.69402e-40	Cancer	SMIM14	0.101
1.99118e-44	0.429245	0.498	0.327	4.92736e-40	Cancer	ACSM2B	0.171
4.85782e-44	0.81244	0.268	0.123	1.20212e-39	Cancer	S100P	0.145
1.59e-43	0.73281	0.557	0.4	3.93462e-39	Cancer	APCS	0.157
2.11073e-42	0.340051	0.509	0.364	5.22322e-38	Cancer	ABHD2	0.145
2.58787e-41	0.391979	0.404	0.262	6.40394e-37	Cancer	SNRPN	0.142
3.83032e-41	0.425249	0.412	0.268	9.47851e-37	Cancer	CAV2	0.144
1.22181e-40	0.334261	0.568	0.406	3.02349e-36	Cancer	FGGY	0.162
4.07198e-40	0.408619	0.482	0.339	1.00765e-35	Cancer	C8B	0.143
5.11635e-40	0.380752	0.542	0.388	1.26609e-35	Cancer	ACSL1	0.154
8.9364e-40	0.303117	0.299	0.157	2.2114e-35	Cancer	COX7B2	0.142
1.00497e-39	0.35259	0.358	0.206	2.4869e-35	Cancer	SLC38A4	0.152
1.02485e-39	0.302019	0.453	0.307	2.5361e-35	Cancer	TAF7	0.146
1.1857e-39	0.432178	0.393	0.237	2.93414e-35	Cancer	SPP2	0.156
1.46287e-38	0.414072	0.589	0.385	3.62001e-34	Cancer	ADH1B	0.204
1.87781e-38	0.473785	0.496	0.363	4.64683e-34	Cancer	LRG1	0.133
6.10392e-38	0.513383	0.47	0.333	1.51048e-33	Cancer	NR0B2	0.137
1.36683e-37	0.392973	0.251	0.115	3.38235e-33	Cancer	HSD11B1	0.136
3.93892e-37	0.338349	0.408	0.253	9.74725e-33	Cancer	AOX1	0.155
1.13972e-36	1.82134	0.285	0.154	2.82035e-32	Cancer	SAA1	0.131
3.19598e-36	0.281175	0.264	0.12	7.90876e-32	Cancer	HSD17B13	0.144
4.0299e-36	0.42619	0.579	0.467	9.9724e-32	Cancer	RNASE4	0.112
5.83366e-36	0.737238	0.357	0.221	1.4436e-31	Cancer	CYP2C9	0.136
7.46131e-36	0.554347	0.584	0.46	1.84638e-31	Cancer	CYP2D6	0.124
1.61388e-34	0.334104	0.548	0.436	3.9937e-30	Cancer	FKBP5	0.112
2.36683e-34	1.27326	0.455	0.354	5.85696e-30	Cancer	IFI27	0.101
5.70709e-34	0.902779	0.29	0.155	1.41228e-29	Cancer	CRP	0.135
7.62732e-34	0.326419	0.501	0.374	1.88746e-29	Cancer	CD302	0.127
1.35529e-33	0.365516	0.52	0.402	3.35381e-29	Cancer	SERPINA4	0.118
1.4088e-33	0.370319	0.533	0.43	3.48621e-29	Cancer	SELENBP1	0.103
4.33238e-33	0.417715	0.411	0.276	1.07209e-28	Cancer	ACSM2A	0.135
5.2267e-33	0.301509	0.622	0.497	1.2934e-28	Cancer	TST	0.125
1.25999e-32	0.298281	0.441	0.314	3.11797e-28	Cancer	ABCC3	0.127
1.27672e-32	0.477007	0.574	0.468	3.15936e-28	Cancer	SLC27A5	0.106
2.27129e-32	0.397583	0.287	0.16	5.62052e-28	Cancer	IGHG4	0.127
3.61446e-32	0.276786	0.506	0.379	8.94435e-28	Cancer	LPIN2	0.127
1.28083e-31	0.335989	0.293	0.169	3.16955e-27	Cancer	GLYAT	0.124
2.3658e-31	0.343635	0.509	0.363	5.85442e-27	Cancer	F12	0.146
5.15723e-31	0.379006	0.354	0.23	1.27621e-26	Cancer	RDH16	0.124
5.66935e-31	0.423398	0.457	0.324	1.40294e-26	Cancer	MASP2	0.133
1.00491e-30	0.557187	0.413	0.299	2.48676e-26	Cancer	FBP1	0.114
1.22629e-30	0.283915	0.615	0.498	3.03458e-26	Cancer	FAH	0.117
1.95995e-30	1.17901	0.323	0.212	4.8501e-26	Cancer	NNMT	0.111
2.30708e-30	0.297966	0.275	0.157	5.70909e-26	Cancer	ZBTB16	0.118
3.29769e-30	0.273838	0.471	0.359	8.16047e-26	Cancer	NFIC	0.112
3.36442e-30	0.658242	0.334	0.218	8.3256e-26	Cancer	SDS	0.116
4.81381e-30	0.293189	0.416	0.275	1.19123e-25	Cancer	FMO3	0.141
3.14945e-29	0.273185	0.542	0.426	7.79363e-25	Cancer	ALDH6A1	0.116
4.4959e-29	0.280883	0.327	0.201	1.11255e-24	Cancer	DUSP6	0.126
9.1481e-29	0.260591	0.457	0.346	2.26379e-24	Cancer	SLC37A4	0.111
3.6214e-28	0.358836	0.517	0.373	8.96152e-24	Cancer	ARG1	0.144
4.56132e-28	0.275822	0.513	0.378	1.12874e-23	Cancer	RARRES3	0.135
1.64488e-27	0.442111	0.292	0.191	4.07043e-23	Cancer	GAGE13	0.101
6.37536e-27	0.303797	0.435	0.312	1.57765e-22	Cancer	DPYS	0.123
7.50754e-27	0.466832	0.508	0.4	1.85782e-22	Cancer	SLPI	0.108
1.21494e-25	0.270087	0.591	0.437	3.0065e-21	Cancer	SLC2A2	0.154
1.89285e-25	0.385347	0.288	0.183	4.68403e-21	Cancer	ATF5	0.105
8.74743e-25	0.281853	0.432	0.31	2.16464e-20	Cancer	LINC01485	0.122
1.93372e-24	0.359364	0.288	0.185	4.78517e-20	Cancer	SERPINA3	0.103
2.18238e-23	0.782518	0.353	0.25	5.40052e-19	Cancer	HPD	0.103
5.81189e-20	0.423488	0.464	0.343	1.43821e-15	Cancer	CYP2E1	0.121
1.20678e-19	0.415024	0.597	0.485	2.9863e-15	Cancer	MAT1A	0.112
