# Supplementary material for: Single-cell transcriptome analysis reveals the metabolic changes and the prognostic value of malignant hepatocyte subpopulations and predict new therapeutic agents for hepatocellular carcinoma
Source: Front Oncol. 2023 Jan 31;13:1104262. doi: 10.3389/fonc.2023.1104262 (PMC9969971; doi:10.3389/fonc.2023.1104262)
Supplement: Supplementary file 1 [file DataSheet_1.zip › Supplementary Material/Table S4.XLSX]

## Sheet: gene
Column1	logFC	AveExpr	t	P.Value	adj.P.Val	B	_1
MARCKSL1	1.01465	6.4051	5.36414	1.33978e-07	2.65449e-07	6.54288	up
SPP1	2.61514	6.40335	5.37485	1.27e-07	2.52e-07	6.59663	up
BSG	1.57125	7.99222	13.5346	6.0011e-35	2.45244e-33	68.5986	up
CCT3	1.7833	7.66699	16.8419	4.12e-49	1.77e-46	100.944	up
LAGE3	1.59669	5.71341	12.2516	9.3e-30	1.64e-28	56.7568	up
KPNA2	1.8466	4.11761	12.3648	3.31e-30	6.28e-29	57.7804	up
SF3B4	1.69976	6.69466	14.1775	1.26e-37	7.94e-36	74.7101	up
GTPBP4	1.09153	3.87599	10.2515	3.51e-22	2.41e-21	39.4947	up
PON1	-1.5322	7.47499	-4.98034	9.25e-07	1.72e-06	4.67924	down
CFHR3	-1.81147	5.0397	-5.33263	1.58e-07	3.11e-07	6.38534	down
CYP2C9	-2.32502	7.07552	-7.06296	6.71e-12	1.82e-11	16.1852	down
