# Supplementary material for: Single-cell transcriptome analysis reveals the metabolic changes and the prognostic value of malignant hepatocyte subpopulations and predict new therapeutic agents for hepatocellular carcinoma
Source: Front Oncol. 2023 Jan 31;13:1104262. doi: 10.3389/fonc.2023.1104262 (PMC9969971; doi:10.3389/fonc.2023.1104262)
Supplement: Supplementary file 1 [file DataSheet_1.zip › Supplementary Material/Table S5.XLSX]

## Sheet: Supplementary Table S5
id	fc
A4GNT	1
ALDH3B2	1
ALX1	1
ATP2C2	1
B3GALT5	1
BPIFA1	1
BRDT	1
C11orf53	1
C12orf56	1
C3orf52	1
CA9	1
CADPS	1
CCK	1
CD177	1
CD1A	1
CDH10	1
CDH17	1
CDH9	1
CDX2	1
CEACAM7	1
CKMT1B	1
CLDN18	1
CLEC2L	1
CLEC5A	1
CLPS	1
CLPSL2	1
CPA2	1
CRISP2	1
CST4	1
CT45A1	1
CT45A10	1
CT55	1
CT83	1
CXCL5	1
DEFA5	1
DLX6	1
DMBT1	1
DUSP13	1
EFNA5	1
ENTPD3	1
EPN3	1
ERVMER34__1	1
EZHIP	1
FABP6	1
FIBCD1	1
FOXJ1	1
FRAS1	1
FTHL17	1
GAD1	1
GAGE1	1
GAGE2A	1
GIPR	1
GLP1R	1
GPR50	1
GPR84	1
GPRIN2	1
HAVCR1	1
HMGA2	1
HMX3	1
HOXB13	1
HOXB9	1
HS3ST4	1
HSPB3	1
HTR3A	1
IGF2BP3	1
IL20RA	1
ISL2	1
ITGB8	1
KCNK2	1
KIRREL2	1
KISS1R	1
KLK11	1
KRT4	1
KRTAP20__4	1
LAMA1	1
LAMP5	1
LGALS14	1
LHFPL3	1
LY6K	1
LYPD6B	1
MAGEA10	1
MAGEA4	1
MCOLN3	1
MGAM2	1
MMP10	1
MMP12	1
MNX1	1
MTNR1B	1
MUC5AC	1
NEFL	1
NELL1	1
NMU	1
NPPB	1
NPTX1	1
NR0B1	1
NRG3	1
NUDT11	1
OLFM4	1
OVOL2	1
PAGE1	1
PIFO	1
PITX2	1
PLEKHS1	1
PNCK	1
PPP1R14C	1
PRAME	1
PROM1	1
PRR20G	1
PRSS1	1
PRSS16	1
PRSS21	1
RBBP8NL	1
RBPJL	1
RCOR2	1
RDH8	1
RTL1	1
SAGE1	1
SEMA3E	1
SEPTIN14	1
SERPINB3	1
SERPINB4	1
SLC28A3	1
SLC35F3	1
SLC6A14	1
SLC6A15	1
SLC7A10	1
SMIM22	1
SOHLH2	1
SP8	1
SPANXB1	1
SPEG	1
SPIB	1
SPINK4	1
SPRR3	1
SST	1
STRA6	1
SYT13	1
TDRD5	1
TENM3	1
TFF2	1
TNFAIP6	1
TNP1	1
TREM1	1
UGT1A10	1
UGT1A8	1
UGT8	1
VGLL1	1
WNT7B	1
XAGE2	1
ZPLD1	1
ABCA8	-1
ACADL	-1
ACE2	-1
ADCY1	-1
ADRA1A	-1
ADRB1	-1
ANGPTL7	-1
ANXA10	-1
ARHGAP36	-1
ASPG	-1
BCO2	-1
BMP10	-1
BMPER	-1
BTNL9	-1
C11orf97	-1
C3orf85	-1
CA4	-1
CAMK2B	-1
CCDC177	-1
CCDC187	-1
CCDC196	-1
CD300LG	-1
CFHR3	-1
CFHR4	-1
CHRNA4	-1
CIDEA	-1
CLEC1B	-1
CLEC4M	-1
CMA1	-1
CNDP1	-1
COLEC10	-1
CRHBP	-1
CTNNA3	-1
CYP1A1	-1
CYP1A2	-1
CYP26A1	-1
CYP2A13	-1
CYP2A6	-1
CYP2A7	-1
CYP39A1	-1
CYP3A4	-1
CYP3A43	-1
CYP8B1	-1
DEFB132	-1
DIRAS3	-1
DNAAF1	-1
DNAH6	-1
DNASE1L3	-1
DNMT3L	-1
DRD1	-1
DSG1	-1
ELFN1	-1
ESR1	-1
FABP4	-1
FAM163B	-1
FAM240C	-1
FCN2	-1
FITM1	-1
FNDC5	-1
FXYD1	-1
GALNT15	-1
GCGR	-1
GCK	-1
GDF2	-1
GLS2	-1
GLYAT	-1
GLYATL1	-1
GNAO1	-1
GPLD1	-1
GPM6A	-1
GPR182	-1
GREM2	-1
GSTM1	-1
GSTM5	-1
GYS2	-1
HAO2	-1
HDC	-1
HMCN2	-1
HORMAD2	-1
HSD17B13	-1
IDO2	-1
IFITM5	-1
IGF1	-1
IYD	-1
KCNB1	-1
LHX3	-1
LINGO4	-1
LPA	-1
LRCOL1	-1
LUZP2	-1
LYPD2	-1
MEP1B	-1
MFSD2A	-1
MOGAT2	-1
MPPED1	-1
MROH2A	-1
MT1B	-1
MTRNR2L1	-1
NAT2	-1
NLRP6	-1
NR1I2	-1
OPRPN	-1
P2RX2	-1
PAGE4	-1
PEBP4	-1
PFKFB1	-1
PHGR1	-1
PLCH2	-1
PLXNA4	-1
PRAMEF15	-1
PRAMEF2	-1
PRODH	-1
PTCHD4	-1
RANBP3L	-1
REN	-1
RGSL1	-1
RSPO2	-1
RTP3	-1
SEC14L3	-1
SLC10A1	-1
SLC12A1	-1
SLC14A2	-1
SLC1A2	-1
SLC22A1	-1
SLC25A47	-1
SLC6A13	-1
SMR3A	-1
SPATA46	-1
SPDYC	-1
SRD5A2	-1
STAB2	-1
STEAP4	-1
SYT9	-1
TAT	-1
TERB2	-1
TGFBR3L	-1
THRSP	-1
TMEM252	-1
TPPP2	-1
TPRG1	-1
TRARG1	-1
TTC36	-1
UBXN10	-1
UGT1A3	-1
UPP2	-1
UROC1	-1
USH2A	-1
VIPR1	-1
ZG16	-1
ZNF648	-1
