# Supplementary material for: Single-cell transcriptome analysis reveals the metabolic changes and the prognostic value of malignant hepatocyte subpopulations and predict new therapeutic agents for hepatocellular carcinoma
Source: Front Oncol. 2023 Jan 31;13:1104262. doi: 10.3389/fonc.2023.1104262 (PMC9969971; doi:10.3389/fonc.2023.1104262)
Supplement: Supplementary file 1 [file DataSheet_1.zip › Supplementary Material/Table S6.XLSX]

## Sheet: XSum analysis
id	score	number
PHA.00816795	-1	1
mercaptopurine	-0.88073	2
W.13	-0.49835	3
arachidonyltrifluoromethane	-0.46882	4
NU.1025	-0.460382	5
exisulind	-0.292352	6
fasudil	-0.254306	7
butein	-0.0817876	8
STOCK1N.35696	-0.0708153	9
cobalt.chloride	-0.0527861	10
alsterpaullone	-0.0479104	11
MG.262	-0.0397167	12
LM.1685	-0.0369139	13
AH.23848	-0.0293351	14
F0447.0125	-0.0281713	15
tiratricol	-0.0227633	16
bacitracin	-0.0224234	17
ondansetron	-0.0221272	18
PHA.00767505E	-0.0219915	19
X5707885	-0.0212082	20
norethisterone	-0.0207012	21
PF.00539758.00	-0.0198309	22
NS.398	-0.0198086	23
cyclopentolate	-0.0197275	24
tyrphostin.AG.1478	-0.0195419	25
clioquinol	-0.0183997	26
X0198306.0000	-0.0183932	27
SB.203580	-0.0180924	28
fusaric.acid	-0.0178358	29
milrinone	-0.0175798	30
liothyronine	-0.0174125	31
X16.phenyltetranorprostaglandin.E2	-0.0171812	32
SC.58125	-0.016716	33
protoveratrine.A	-0.0159891	34
sparteine	-0.0157925	35
Prestwick.664	-0.01572	36
PNU.0293363	-0.0156594	37
chlorzoxazone	-0.0156066	38
sanguinarine	-0.0155932	39
semustine	-0.015469	40
Y.27632	-0.0153531	41
naloxone	-0.0152275	42
bergenin	-0.0152143	43
tyrphostin.AG.825	-0.0151701	44
trichostatin.A	-0.014951	45
penbutolol	-0.0148398	46
tetraethylenepentamine	-0.0147521	47
copper.sulfate	-0.0146959	48
nisoxetine	-0.0146782	49
latamoxef	-0.0146398	50
X5248896	-0.0146324	51
ethambutol	-0.0146145	52
alpha.yohimbine	-0.0144244	53
mecamylamine	-0.0143764	54
altizide	-0.0141019	55
BCB000039	-0.0139886	56
X3.acetamidocoumarin	-0.0139775	57
bambuterol	-0.0137648	58
lisinopril	-0.0137291	59
Gly.His.Lys	-0.0136777	60
levcycloserine	-0.013638	61
trazodone	-0.0135282	62
X0225151.0000	-0.0133158	63
cimetidine	-0.0133149	64
ascorbic.acid	-0.0132277	65
serotonin	-0.0131716	66
AG.013608	-0.0130485	67
omeprazole	-0.0130187	68
metoclopramide	-0.0129937	69
anabasine	-0.0129737	70
troglitazone	-0.0127717	71
rotenone	-0.0126756	72
difenidol	-0.0126178	73
methocarbamol	-0.0125074	74
hydrastine.hydrochloride	-0.0124277	75
doxorubicin	-0.0124214	76
X5286656	-0.0124015	77
tetrahydroalstonine	-0.0123522	78
flucloxacillin	-0.0122794	79
enilconazole	-0.0122512	80
lidocaine	-0.0122252	81
diflunisal	-0.0122225	82
AG.012559	-0.0121761	83
phentolamine	-0.0120952	84
C.75	-0.0120826	85
medrysone	-0.0120762	86
gallamine.triethiodide	-0.0119089	87
dihydrostreptomycin	-0.0118148	88
azacitidine	-0.0118096	89
pargyline	-0.0117514	90
arachidonic.acid	-0.0117438	91
BCB000038	-0.0117414	92
fenoprofen	-0.0117138	93
ganciclovir	-0.0117064	94
SC.19220	-0.0116982	95
GW.8510	-0.0116799	96
sitosterol	-0.0115899	97
sulfachlorpyridazine	-0.0115271	98
dapsone	-0.0114545	99
trimethobenzamide	-0.0114277	100
Prestwick.674	-0.0114242	101
talampicillin	-0.0114048	102
paroxetine	-0.011389	103
chloramphenicol	-0.0113821	104
chlormezanone	-0.0113251	105
imidurea	-0.0112198	106
SB.202190	-0.0111333	107
X5279552	-0.011116	108
Prestwick.972	-0.0111016	109
mycophenolic.acid	-0.0109677	110
profenamine	-0.0109632	111
gliquidone	-0.0108619	112
physostigmine	-0.0108539	113
diethylcarbamazine	-0.0108022	114
zidovudine	-0.0107826	115
cefalonium	-0.0107235	116
sulfaguanidine	-0.0106157	117
fipexide	-0.0105746	118
leflunomide	-0.0105229	119
mexiletine	-0.0104582	120
ornidazole	-0.0103881	121
theophylline	-0.0103653	122
cefaclor	-0.0102851	123
tetracycline	-0.0102643	124
X....MK.801	-0.0102398	125
lymecycline	-0.0101869	126
etomidate	-0.0100917	127
simvastatin	-0.0100123	128
oxedrine	-0.00993042	129
esculetin	-0.00984132	130
clindamycin	-0.00982928	131
cefsulodin	-0.00976965	132
Prestwick.981	-0.00971782	133
sulfaquinoxaline	-0.00970835	134
X5211181	-0.00959272	135
ellipticine	-0.00955673	136
ethosuximide	-0.00955253	137
levothyroxine.sodium	-0.00954976	138
acetylsalicylic.acid	-0.00951253	139
ioxaglic.acid	-0.00950726	140
menadione	-0.00949467	141
thalidomide	-0.00942203	142
ricinine	-0.00935044	143
heliotrine	-0.00934774	144
X6.bromoindirubin.3..oxime	-0.0092735	145
sulfadimidine	-0.00926497	146
midecamycin	-0.00923091	147
X5213008	-0.00921774	148
nitrofurantoin	-0.00912587	149
xylazine	-0.00909732	150
halofantrine	-0.00907858	151
tretinoin	-0.00901373	152
trimethoprim	-0.00900614	153
nalbuphine	-0.0089793	154
X0317956.0000	-0.00893763	155
risperidone	-0.00892151	156
mifepristone	-0.00878451	157
lanatoside.C	-0.00862486	158
prednisone	-0.00862097	159
furaltadone	-0.00861682	160
pipemidic.acid	-0.00858144	161
ajmaline	-0.00852297	162
phenanthridinone	-0.00850442	163
tremorine	-0.00847644	164
guanadrel	-0.00842196	165
doxepin	-0.00841251	166
Prestwick.864	-0.0083744	167
oxprenolol	-0.00828317	168
amylocaine	-0.0082741	169
PF.01378883.00	-0.00827039	170
cinoxacin	-0.00827027	171
labetalol	-0.00826132	172
metoprolol	-0.00825336	173
pivmecillinam	-0.00816217	174
ethaverine	-0.00808179	175
pempidine	-0.00804588	176
IC.86621	-0.00797373	177
sulfadimethoxine	-0.00796657	178
Prestwick.857	-0.00793995	179
phenoxybenzamine	-0.00793274	180
yohimbine	-0.00791492	181
quinpirole	-0.00788493	182
chenodeoxycholic.acid	-0.00781438	183
metformin	-0.00779626	184
hydroquinine	-0.00778431	185
oleandomycin	-0.0077752	186
clobetasol	-0.00777315	187
carbamazepine	-0.00777151	188
meteneprost	-0.00776784	189
amprolium	-0.00774912	190
mefexamide	-0.00767189	191
sulfamethoxypyridazine	-0.00762754	192
minaprine	-0.00760453	193
nialamide	-0.007582	194
daunorubicin	-0.00756755	195
clorsulon	-0.00755399	196
norfloxacin	-0.00754392	197
nafcillin	-0.00753694	198
vincamine	-0.00753507	199
camptothecin	-0.00752564	200
sulpiride	-0.0075024	201
phenazone	-0.00750119	202
verapamil	-0.00744557	203
xamoterol	-0.00740363	204
X5152487	-0.00739217	205
cefuroxime	-0.00738952	206
tinidazole	-0.00736648	207
sulindac	-0.00733873	208
fulvestrant	-0.00732992	209
demeclocycline	-0.00728308	210
procaine	-0.00723149	211
etofylline	-0.00719024	212
X5114445	-0.0071448	213
withaferin.A	-0.00713448	214
nicotinic.acid	-0.00709857	215
Prestwick.920	-0.00709475	216
H.7	-0.00708903	217
acebutolol	-0.00704024	218
mebeverine	-0.00702101	219
finasteride	-0.00700691	220
Prestwick.1103	-0.00699383	221
X5253409	-0.00698922	222
minocycline	-0.00695131	223
anisomycin	-0.00693359	224
trimipramine	-0.00692571	225
carbachol	-0.00692146	226
amodiaquine	-0.00691552	227
Prestwick.1080	-0.00690022	228
hexamethonium.bromide	-0.00687465	229
tamoxifen	-0.00687089	230
prednicarbate	-0.00683585	231
fluocinonide	-0.00683275	232
digoxigenin	-0.0068285	233
danazol	-0.00680764	234
chlorogenic.acid	-0.00676971	235
S.propranolol	-0.00675937	236
doxycycline	-0.00669007	237
isocorydine	-0.00668047	238
chlorphenamine	-0.00667665	239
naftopidil	-0.00665997	240
chrysin	-0.00665641	241
topiramate	-0.00661299	242
metitepine	-0.00659848	243
metyrapone	-0.0065496	244
indometacin	-0.00653547	245
Prestwick.691	-0.00649889	246
atropine.methonitrate	-0.0064897	247
X4.5.dianilinophthalimide	-0.00648276	248
staurosporine	-0.0064014	249
X10.methoxyharmalan	-0.00637974	250
X5230742	-0.00634706	251
meclocycline	-0.00633325	252
wortmannin	-0.00631072	253
naphazoline	-0.0063013	254
levomepromazine	-0.00629855	255
clonidine	-0.00629286	256
benfotiamine	-0.00628951	257
antazoline	-0.00628464	258
mesalazine	-0.00627447	259
dexamethasone	-0.00620083	260
phthalylsulfathiazole	-0.00619492	261
spiperone	-0.00615849	262
sulfamerazine	-0.00613152	263
trapidil	-0.0061151	264
Prestwick.983	-0.00607519	265
isotretinoin	-0.006045	266
oxamniquine	-0.00603194	267
calmidazolium	-0.00601822	268
boldine	-0.00601097	269
emetine	-0.00597896	270
X5182598	-0.00595727	271
quinidine	-0.00589347	272
aceclofenac	-0.00583775	273
benzydamine	-0.00582026	274
quinostatin	-0.00580195	275
oxytetracycline	-0.00578548	276
syrosingopine	-0.00576438	277
sertaconazole	-0.00573168	278
metampicillin	-0.00571318	279
isradipine	-0.00570701	280
diphenhydramine	-0.00570001	281
calcium.folinate	-0.00565972	282
chloropyrazine	-0.0056411	283
eldeline	-0.00562544	284
Trolox.C	-0.00562285	285
nomifensine	-0.00562215	286
Prestwick.689	-0.00559863	287
Prestwick.642	-0.00559179	288
atropine	-0.00557909	289
methylprednisolone	-0.00557186	290
ikarugamycin	-0.00554164	291
harmol	-0.00553761	292
lobeline	-0.00548144	293
promethazine	-0.00547918	294
acenocoumarol	-0.00547899	295
astemizole	-0.00544184	296
cantharidin	-0.0054058	297
ouabain	-0.0053724	298
bemegride	-0.005369	299
folic.acid	-0.00536491	300
CP.319743	-0.0053629	301
rosiglitazone	-0.00535748	302
rottlerin	-0.00532856	303
rifabutin	-0.00531495	304
cicloheximide	-0.00530292	305
ambroxol	-0.00529823	306
X....chelidonine	-0.00527429	307
etodolac	-0.00526531	308
lansoprazole	-0.00526203	309
pizotifen	-0.00522825	310
oxolinic.acid	-0.00520079	311
aminohippuric.acid	-0.00518129	312
triamcinolone	-0.0051513	313
ticlopidine	-0.00515104	314
piperine	-0.00513905	315
foliosidine	-0.00513351	316
convolamine	-0.00509443	317
PF.00562151.00	-0.00507942	318
metronidazole	-0.00503505	319
aciclovir	-0.00500816	320
cinchonidine	-0.00497911	321
sirolimus	-0.00497829	322
nefopam	-0.0049679	323
digoxin	-0.00490265	324
digitoxigenin	-0.00488115	325
AR.A014418	-0.00487765	326
ursolic.acid	-0.00485758	327
lomefloxacin	-0.0048366	328
X8.azaguanine	-0.00482189	329
X15.S..15.methylprostaglandin.E2	-0.00481546	330
theobromine	-0.00479054	331
PHA.00745360	-0.00473913	332
thioridazine	-0.00473823	333
BW.B70C	-0.00472237	334
naltrexone	-0.00471007	335
nordihydroguaiaretic.acid	-0.00470943	336
chlorcyclizine	-0.0046873	337
metergoline	-0.00466287	338
iloprost	-0.00463506	339
rolipram	-0.0046237	340
sulfasalazine	-0.0045973	341
tiapride	-0.004585	342
levopropoxyphene	-0.0045708	343
gramine	-0.00457052	344
puromycin	-0.00455605	345
proxymetacaine	-0.0045458	346
crotamiton	-0.00452907	347
diphenylpyraline	-0.0045141	348
chlorpromazine	-0.00450982	349
amiprilose	-0.00447518	350
econazole	-0.00443034	351
X5186324	-0.00439711	352
trioxysalen	-0.0043946	353
tobramycin	-0.00437266	354
methazolamide	-0.00436712	355
corynanthine	-0.00436703	356
bromocriptine	-0.00436129	357
methyldopa	-0.00436084	358
prochlorperazine	-0.00433304	359
rofecoxib	-0.00432511	360
flunixin	-0.00429705	361
letrozole	-0.00428789	362
dosulepin	-0.00427413	363
mianserin	-0.00425	364
troleandomycin	-0.00424021	365
mesoridazine	-0.00422928	366
adipiodone	-0.00422527	367
ketorolac	-0.00418036	368
chloropyramine	-0.00417895	369
spironolactone	-0.00414528	370
helveticoside	-0.00413486	371
tolnaftate	-0.00412019	372
nitrendipine	-0.00409676	373
azlocillin	-0.00408904	374
propranolol	-0.0040809	375
trimethadione	-0.00406789	376
harmine	-0.00402797	377
orphenadrine	-0.00402575	378
fluvoxamine	-0.00399695	379
sulfamethoxazole	-0.00399311	380
alcuronium.chloride	-0.00398052	381
sulfabenzamide	-0.00393226	382
atropine.oxide	-0.00391847	383
hydroxyachillin	-0.00388178	384
phenazopyridine	-0.00384295	385
ipratropium.bromide	-0.00382633	386
ethionamide	-0.00380056	387
diperodon	-0.00378664	388
L.methionine.sulfoximine	-0.00376638	389
carbenoxolone	-0.00376346	390
butirosin	-0.00375578	391
butoconazole	-0.00373693	392
prednisolone	-0.00373149	393
desipramine	-0.00367396	394
lisuride	-0.00367019	395
lomustine	-0.00366125	396
suprofen	-0.00365303	397
STOCK1N.35215	-0.00365043	398
cortisone	-0.00364612	399
metacycline	-0.00362923	400
mephentermine	-0.00362678	401
etiocholanolone	-0.00361755	402
demecarium.bromide	-0.00359702	403
proadifen	-0.00359341	404
glafenine	-0.00357206	405
piperidolate	-0.00353704	406
oxybuprocaine	-0.00353473	407
strophanthidin	-0.00353351	408
probucol	-0.00349345	409
acepromazine	-0.00348951	410
flufenamic.acid	-0.00348009	411
papaverine	-0.00347713	412
gibberellic.acid	-0.00346309	413
ciclacillin	-0.0034599	414
guanabenz	-0.00340833	415
indapamide	-0.00339364	416
luteolin	-0.00334476	417
flunarizine	-0.00332069	418
ebselen	-0.00329101	419
pentetrazol	-0.0032825	420
orlistat	-0.00327738	421
ethotoin	-0.00327696	422
homatropine	-0.00326101	423
clenbuterol	-0.00324083	424
netilmicin	-0.00321535	425
fluphenazine	-0.00321305	426
tyloxapol	-0.00318648	427
aminophylline	-0.00314526	428
colforsin	-0.00313574	429
spiramycin	-0.00312509	430
etoposide	-0.00311115	431
etifenin	-0.00310011	432
kawain	-0.0030993	433
hymecromone	-0.00308755	434
terfenadine	-0.00302682	435
pregnenolone	-0.00297192	436
hycanthone	-0.00296547	437
Chicago.Sky.Blue.6B	-0.00296026	438
niclosamide	-0.00291532	439
harmalol	-0.00291515	440
carbimazole	-0.00290716	441
minoxidil	-0.00290532	442
bupivacaine	-0.00289942	443
diclofenac	-0.00282698	444
nimodipine	-0.00282318	445
valproic.acid	-0.00281736	446
hydrochlorothiazide	-0.00281606	447
rilmenidine	-0.00280777	448
fluvastatin	-0.00278231	449
canrenoic.acid	-0.00274182	450
carteolol	-0.00269102	451
chlortetracycline	-0.00267537	452
mepacrine	-0.00266952	453
trifluridine	-0.0026426	454
captopril	-0.00262251	455
mebendazole	-0.002604	456
flupentixol	-0.00258175	457
X3.acetylcoumarin	-0.0025555	458
aminoglutethimide	-0.0025546	459
mephenesin	-0.00253977	460
betamethasone	-0.00253793	461
PHA.00846566E	-0.00253439	462
diprophylline	-0.00252646	463
pirenzepine	-0.00252522	464
scopolamine.N.oxide	-0.00250552	465
AG.028671	-0.00249337	466
fendiline	-0.00249111	467
benzethonium.chloride	-0.00247395	468
carcinine	-0.00241709	469
triflupromazine	-0.00239643	470
zaprinast	-0.00238569	471
rimexolone	-0.00238213	472
phenacetin	-0.00236323	473
dicycloverine	-0.00235995	474
myricetin	-0.00235767	475
Prestwick.1085	-0.00233873	476
piracetam	-0.00232226	477
molindone	-0.00231205	478
tonzonium.bromide	-0.00230523	479
pipenzolate.bromide	-0.00229916	480
betulinic.acid	-0.00229424	481
nortriptyline	-0.00228017	482
dextromethorphan	-0.0022708	483
dinoprost	-0.00226424	484
bephenium.hydroxynaphthoate	-0.00222264	485
clofazimine	-0.00220618	486
suramin.sodium	-0.00219921	487
dorzolamide	-0.00217045	488
propidium.iodide	-0.00216711	489
dipivefrine	-0.00216418	490
moxisylyte	-0.00214724	491
hydroflumethiazide	-0.00214609	492
velnacrine	-0.00214307	493
tetrandrine	-0.00210716	494
mepyramine	-0.00205086	495
myosmine	-0.00204055	496
gemfibrozil	-0.00201571	497
citiolone	-0.00198396	498
hydrastinine	-0.00197323	499
pheniramine	-0.00196363	500
bromperidol	-0.0019454	501
diclofenamide	-0.00194526	502
X....isoprenaline	-0.00191909	503
ribavirin	-0.00189783	504
noscapine	-0.001882	505
palmatine	-0.00187612	506
phenelzine	-0.00185996	507
aztreonam	-0.00181849	508
berberine	-0.00178639	509
sulfamethizole	-0.00176492	510
suloctidil	-0.0017548	511
Prestwick.1083	-0.00175124	512
phensuximide	-0.00174847	513
X4.hydroxyphenazone	-0.00172426	514
prasterone	-0.00171707	515
ritodrine	-0.00169796	516
adrenosterone	-0.00166812	517
kinetin	-0.00165317	518
rolitetracycline	-0.00162069	519
hydralazine	-0.00159587	520
Prestwick.1082	-0.00158794	521
hexylcaine	-0.00158739	522
clomipramine	-0.00156478	523
procarbazine	-0.0015188	524
colchicine	-0.00151808	525
tropine	-0.00151487	526
todralazine	-0.00146967	527
colistin	-0.00142645	528
mepenzolate.bromide	-0.00140411	529
lobelanidine	-0.00139214	530
lovastatin	-0.00138935	531
imipramine	-0.00136336	532
neostigmine.bromide	-0.00135542	533
alprostadil	-0.00134832	534
celecoxib	-0.00132193	535
fluoxetine	-0.00129374	536
Prestwick.682	-0.00129039	537
retrorsine	-0.00128339	538
furazolidone	-0.00126579	539
coralyne	-0.00122976	540
morantel	-0.00122695	541
thioguanosine	-0.00116882	542
bendroflumethiazide	-0.00114571	543
cycloserine	-0.00114452	544
alpha.estradiol	-0.00111167	545
carbarsone	-0.00110602	546
harman	-0.00108468	547
epiandrosterone	-0.00107483	548
meclozine	-0.00107344	549
quercetin	-0.00104378	550
nicergoline	-0.00104096	551
thiethylperazine	-0.00101472	552
quinisocaine	-0.000997185	553
isometheptene	-0.0009954	554
picotamide	-0.000989089	555
etacrynic.acid	-0.000977023	556
gossypol	-0.000973767	557
azapropazone	-0.000963393	558
flumequine	-0.000953622	559
canavanine	-0.000945878	560
procyclidine	-0.000922523	561
PNU.0230031	-0.000912248	562
haloperidol	-0.000892986	563
vinpocetine	-0.000890004	564
alfaxalone	-0.000881762	565
meprylcaine	-0.000874571	566
DL.thiorphan	-0.000864965	567
estrone	-0.000836248	568
ceforanide	-0.000826547	569
protriptyline	-0.00082303	570
pioglitazone	-0.000794429	571
estriol	-0.000786008	572
propantheline.bromide	-0.000769189	573
roxarsone	-0.000767353	574
Prestwick.967	-0.000748277	575
carbinoxamine	-0.000737922	576
guaifenesin	-0.00072633	577
cyproheptadine	-0.000714333	578
dantrolene	-0.000712465	579
sulfacetamide	-0.000711387	580
PHA.00851261E	-0.000698286	581
dl.alpha.tocopherol	-0.000691403	582
X5194442	-0.000684577	583
glycopyrronium.bromide	-0.000664782	584
amiloride	-0.000663482	585
isoniazid	-0.000661838	586
tocainide	-0.000654418	587
trimetazidine	-0.000644084	588
allantoin	-0.000640284	589
desoxycortone	-0.000609289	590
edrophonium.chloride	-0.000600254	591
ramifenazone	-0.000593201	592
benzylpenicillin	-0.000592064	593
guanethidine	-0.000582951	594
oxetacaine	-0.000573983	595
alverine	-0.000553483	596
clidinium.bromide	-0.000552493	597
alclometasone	-0.000538377	598
isoxsuprine	-0.000517419	599
X2.6.dimethylpiperidine	-0.00049883	600
fluspirilene	-0.000487976	601
salsolinol	-0.000483449	602
harpagoside	-0.000478897	603
cinchocaine	-0.000476978	604
gentamicin	-0.000469957	605
acemetacin	-0.000452767	606
solasodine	-0.000443239	607
cinchonine	-0.00044018	608
X0316684.0000	-0.000416191	609
ozagrel	-0.000369968	610
pentetic.acid	-0.000336959	611
aminocaproic.acid	-0.000298378	612
Prestwick.1084	-0.000254829	613
prazosin	-0.000224018	614
natamycin	-0.000223381	615
propofol	-0.000216109	616
X5151277	-0.000213301	617
hesperetin	-0.0001987	618
decamethonium.bromide	-0.000194712	619
ethisterone	-0.000190857	620
benserazide	-9.55e-05	621
pergolide	-7.06e-06	622
flecainide	-3.22e-06	623
loperamide	8.06e-06	624
homochlorcyclizine	2.09e-05	625
yohimbic.acid	4.55e-05	626
erythromycin	5.3e-05	627
dequalinium.chloride	5.36e-05	628
X15.delta.prostaglandin.J2	0.000116421	629
colecalciferol	0.000127982	630
oxolamine	0.000136651	631
corticosterone	0.000142349	632
cinnarizine	0.000164249	633
lincomycin	0.000192877	634
tolfenamic.acid	0.000223958	635
aminophenazone	0.000244233	636
levobunolol	0.00027007	637
pheneticillin	0.000276667	638
nipecotic.acid	0.000278535	639
flumetasone	0.00028336	640
nalidixic.acid	0.000317526	641
dacarbazine	0.000337928	642
ketoconazole	0.000394542	643
bacampicillin	0.000398898	644
ionomycin	0.000406355	645
iopamidol	0.000421056	646
adiphenine	0.000452749	647
neomycin	0.00049996	648
mefloquine	0.000526618	649
loracarbef	0.000541425	650
ketoprofen	0.000554438	651
cromoglicic.acid	0.000559614	652
pramocaine	0.000582437	653
clotrimazole	0.000587095	654
bufexamac	0.000589739	655
X5109870	0.00061039	656
oxymetazoline	0.000737767	657
monocrotaline	0.000787865	658
bumetanide	0.00080186	659
gabexate	0.000803654	660
levodopa	0.00081887	661
spaglumic.acid	0.000824338	662
disopyramide	0.000837124	663
dicoumarol	0.000863107	664
novobiocin	0.000905436	665
estropipate	0.000926143	666
meropenem	0.000944905	667
ciclopirox	0.00098302	668
bisoprolol	0.00098458	669
CP.690334.01	0.000990708	670
cefadroxil	0.000992633	671
sulfinpyrazone	0.00100939	672
iodixanol	0.00105952	673
vitexin	0.00110939	674
fluticasone	0.00112151	675
estradiol	0.00114124	676
Prestwick.860	0.00114582	677
spiradoline	0.00114623	678
apramycin	0.00115976	679
carisoprodol	0.00118446	680
piroxicam	0.00120163	681
karakoline	0.00122327	682
R.atenolol	0.0012558	683
raubasine	0.00128791	684
dizocilpine	0.00129081	685
atovaquone	0.00130435	686
pyrvinium	0.00136871	687
Prestwick.675	0.00139144	688
oxaprozin	0.0013994	689
X....atenolol	0.00141433	690
pivampicillin	0.00144933	691
X0179445.0000	0.00145089	692
proscillaridin	0.00151143	693
thiocolchicoside	0.0015175	694
guanfacine	0.00152997	695
galantamine	0.00153204	696
apomorphine	0.00154723	697
amiodarone	0.00158283	698
glipizide	0.0016128	699
butacaine	0.00161622	700
diazoxide	0.00167057	701
lactobionic.acid	0.0016707	702
cefoxitin	0.00167642	703
meptazinol	0.00169775	704
dexpanthenol	0.00171723	705
cloxacillin	0.00175226	706
isoflupredone	0.00177375	707
thioproperazine	0.0017744	708
griseofulvin	0.00187842	709
dinoprostone	0.00192075	710
acetylsalicylsalicylic.acid	0.00195114	711
nicardipine	0.00197176	712
eucatropine	0.00197668	713
pralidoxime	0.00200854	714
azacyclonol	0.00201899	715
dipyridamole	0.0020457	716
gliclazide	0.00208917	717
amphotericin.B	0.00209979	718
harmaline	0.00214826	719
piribedil	0.00218926	720
metixene	0.00221375	721
thiamine	0.00221748	722
xylometazoline	0.00222182	723
metanephrine	0.00224049	724
diflorasone	0.00226614	725
sulfathiazole	0.00226904	726
alfadolone	0.00227432	727
diltiazem	0.00230856	728
alfuzosin	0.00232147	729
clemastine	0.00233001	730
iocetamic.acid	0.00233933	731
pararosaniline	0.00234434	732
etynodiol	0.00235504	733
clofilium.tosylate	0.0024128	734
tetramisole	0.00247206	735
hecogenin	0.00248892	736
dilazep	0.00252199	737
aconitine	0.00254788	738
ifosfamide	0.00255497	739
moxonidine	0.00256634	740
abamectin	0.00261661	741
torasemide	0.00264381	742
monorden	0.00266676	743
tiaprofenic.acid	0.00266727	744
isopropamide.iodide	0.00267014	745
oxyphenbutazone	0.00267034	746
pyrantel	0.00271043	747
piperacetazine	0.00271258	748
alprenolol	0.00271547	749
betonicine	0.00273739	750
picrotoxinin	0.00273904	751
tropicamide	0.00275303	752
genistein	0.00278929	753
sulfaphenazole	0.00279081	754
etanidazole	0.00282877	755
betahistine	0.00283039	756
BCB000040	0.00283101	757
naftifine	0.00283101	758
cytochalasin.B	0.00283179	759
amantadine	0.0028434	760
bucladesine	0.00285475	761
raloxifene	0.00285586	762
X5149715	0.00287293	763
promazine	0.00287688	764
vinblastine	0.00288391	765
maprotiline	0.00289364	766
X5252917	0.00291501	767
oxybutynin	0.00291502	768
X5186223	0.00292249	769
atractyloside	0.00293913	770
biperiden	0.00304921	771
epivincamine	0.00305469	772
co.dergocrine.mesilate	0.00305813	773
X6.benzylaminopurine	0.00305842	774
ketotifen	0.0031404	775
tetracaine	0.00314288	776
bisacodyl	0.00314905	777
trichlormethiazide	0.00319001	778
dioxybenzone	0.0031916	779
podophyllotoxin	0.00323137	780
perphenazine	0.00325163	781
azathioprine	0.00326675	782
ioversol	0.00327398	783
hexestrol	0.00327848	784
ribostamycin	0.00328127	785
meticrane	0.00336922	786
fosfosal	0.00337442	787
skimmianine	0.0033871	788
fenoterol	0.003409	789
bupropion	0.00341059	790
antimycin.A	0.00344983	791
sotalol	0.00352141	792
telenzepine	0.00352253	793
prenylamine	0.00357019	794
triprolidine	0.00358719	795
X11.deoxy.16.16.dimethylprostaglandin.E2	0.00359744	796
cloperastine	0.00360097	797
pronetalol	0.00362579	798
pimozide	0.00364306	799
cyproterone	0.00365948	800
X5140203	0.00366071	801
domperidone	0.00368091	802
securinine	0.00371206	803
deptropine	0.00376035	804
chlorphenesin	0.00377817	805
sulmazole	0.00383492	806
tolbutamide	0.00384003	807
mevalolactone	0.00385225	808
cefmetazole	0.00394441	809
X3.hydroxy.DL.kynurenine	0.00394801	810
cyclopenthiazide	0.00396991	811
tubocurarine.chloride	0.00399248	812
butamben	0.00401208	813
proxyphylline	0.00401414	814
alpha.ergocryptine	0.00402463	815
tacrine	0.00402698	816
proglumide	0.00404669	817
nocodazole	0.00408554	818
betulin	0.00414098	819
tenoxicam	0.00415532	820
cefotetan	0.00417294	821
nifenazone	0.0041896	822
remoxipride	0.00421804	823
diloxanide	0.00425773	824
zardaverine	0.00430474	825
doxylamine	0.00431149	826
pilocarpine	0.0043322	827
arcaine	0.00434016	828
cefotaxime	0.00442512	829
clemizole	0.00443677	830
phenformin	0.00443971	831
metrizamide	0.0044411	832
riboflavin	0.00444623	833
pindolol	0.00447804	834
paclitaxel	0.00456013	835
X6.azathymine	0.00458698	836
PNU.0251126	0.00463371	837
tranexamic.acid	0.00466405	838
furosemide	0.00467094	839
lithocholic.acid	0.00467803	840
dyclonine	0.00468835	841
piromidic.acid	0.00469133	842
merbromin	0.00471389	843
ethoxyquin	0.00472239	844
cefazolin	0.00472266	845
niflumic.acid	0.00473273	846
paracetamol	0.00476954	847
idoxuridine	0.0047763	848
pyrazinamide	0.0047861	849
thiamazole	0.00478881	850
pimethixene	0.00479356	851
depudecin	0.00482041	852
ursodeoxycholic.acid	0.00482123	853
fluorometholone	0.00484936	854
idazoxan	0.00485883	855
miconazole	0.00491496	856
nifuroxazide	0.00499395	857
alexidine	0.00499471	858
spectinomycin	0.00499949	859
zoxazolamine	0.00501581	860
clopamide	0.0050232	861
methyldopate	0.00504202	862
flurbiprofen	0.00505132	863
amrinone	0.0050648	864
methylbenzethonium.chloride	0.00510298	865
decitabine	0.00510708	866
CP.320650.01	0.00513602	867
norcyclobenzaprine	0.00514923	868
enoxacin	0.00517643	869
chlorpropamide	0.00518677	870
pirenperone	0.00518824	871
josamycin	0.00518866	872
atracurium.besilate	0.00519494	873
mephenytoin	0.00520854	874
melatonin	0.00521008	875
dimethadione	0.00521823	876
roxithromycin	0.00522404	877
disulfiram	0.00522555	878
octopamine	0.00522838	879
Prestwick.1100	0.00528843	880
paromomycin	0.00534397	881
streptozocin	0.00535071	882
zuclopenthixol	0.00535743	883
iobenguane	0.00539203	884
cyclic.adenosine.monophosphate	0.00539337	885
piperacillin	0.00545768	886
Prestwick.665	0.00546579	887
metamizole.sodium	0.00547534	888
pentoxifylline	0.00549901	889
benzocaine	0.00549989	890
arecoline	0.00552236	891
etamsylate	0.00553334	892
bromopride	0.0055513	893
benzonatate	0.00557528	894
epirizole	0.00558476	895
ivermectin	0.00558967	896
ciprofloxacin	0.00561613	897
saquinavir	0.00569699	898
flavoxate	0.00570443	899
sulfametoxydiazine	0.00572695	900
scopolamine	0.00579721	901
benzathine.benzylpenicillin	0.00580313	902
lorglumide	0.0058875	903
DL.PPMP	0.00591564	904
glimepiride	0.0059587	905
methacholine.chloride	0.0059664	906
thioperamide	0.00598866	907
levocabastine	0.00602318	908
eticlopride	0.00602998	909
delsoline	0.0061416	910
etilefrine	0.00617478	911
terazosin	0.00620807	912
nomegestrol	0.00620838	913
practolol	0.0062343	914
oxybenzone	0.00623566	915
pancuronium.bromide	0.00630927	916
demecolcine	0.00632949	917
tetroquinone	0.00634211	918
chloroquine	0.00634679	919
tetryzoline	0.00636758	920
vinburnine	0.00639356	921
mefenamic.acid	0.00640471	922
parthenolide	0.00640819	923
monensin	0.00643695	924
bethanechol	0.00644982	925
denatonium.benzoate	0.00645365	926
CP.863187	0.00645921	927
CP.944629	0.00648086	928
quipazine	0.00655563	929
kanamycin	0.00656121	930
ampyrone	0.0065675	931
levamisole	0.00657669	932
caffeic.acid	0.00660134	933
thiostrepton	0.00661238	934
levonorgestrel	0.00666872	935
dehydrocholic.acid	0.00668098	936
pentolonium	0.00669878	937
alvespimycin	0.0067068	938
cyclizine	0.00679186	939
acetohexamide	0.00679361	940
gelsemine	0.0067995	941
molsidomine	0.00680566	942
moracizine	0.00683618	943
dirithromycin	0.00687761	944
betaxolol	0.00690703	945
X....isoprenaline.1	0.00692386	946
zimeldine	0.00692728	947
moroxydine	0.00696762	948
pyrithyldione	0.00700468	949
X2.aminobenzenesulfonamide	0.007021	950
butyl.hydroxybenzoate	0.00709205	951
fenbendazole	0.00710182	952
orciprenaline	0.00713112	953
resveratrol	0.00715674	954
ciclosporin	0.00717291	955
vidarabine	0.00719068	956
hyoscyamine	0.00719822	957
vigabatrin	0.00721157	958
etofenamate	0.00727133	959
celastrol	0.0073203	960
glycocholic.acid	0.00732399	961
methoxamine	0.00736253	962
mometasone	0.00740993	963
phenindione	0.00741501	964
N.acetyl.L.leucine	0.0074183	965
asiaticoside	0.00743933	966
cefalexin	0.00745702	967
pirlindole	0.00749533	968
isoconazole	0.007507	969
X12.13.EODE	0.00751583	970
brinzolamide	0.00758144	971
cytisine	0.00759998	972
fludroxycortide	0.00761345	973
naftidrofuryl	0.00763275	974
dexibuprofen	0.00769355	975
glibenclamide	0.00771286	976
debrisoquine	0.00772056	977
pyridoxine	0.00772414	978
deferoxamine	0.00776036	979
methapyrilene	0.00777183	980
benfluorex	0.00777933	981
thiamphenicol	0.00780583	982
drofenine	0.00781648	983
etamivan	0.00782247	984
scopoletin	0.00783728	985
cefixime	0.00785418	986
cotinine	0.00790138	987
ketanserin	0.00797847	988
indoprofen	0.00798358	989
gabapentin	0.00799908	990
naringin	0.00803101	991
metaraminol	0.00804913	992
biotin	0.00806285	993
tomatidine	0.00807628	994
isoxicam	0.0080784	995
nabumetone	0.008198	996
sulfapyridine	0.00820941	997
amikacin	0.008221	998
beclometasone	0.00822318	999
azaperone	0.00824179	1000
iohexol	0.00824337	1001
pridinol	0.00828646	1002
dihydroergocristine	0.00828828	1003
rescinnamine	0.00845135	1004
flunisolide	0.0084637	1005
chlorprothixene	0.00847201	1006
tolazoline	0.00853951	1007
sulfadiazine	0.0085453	1008
flucytosine	0.00866875	1009
dropropizine	0.00866916	1010
nystatin	0.00868902	1011
nifedipine	0.00869331	1012
flutamide	0.00869869	1013
cyclobenzaprine	0.00870804	1014
fluorocurarine	0.00871311	1015
androsterone	0.0087809	1016
docosahexaenoic.acid.ethyl.ester	0.00882707	1017
sulconazole	0.00886821	1018
X....catechin	0.00888991	1019
equilin	0.00895967	1020
lidoflazine	0.00899588	1021
viomycin	0.00900613	1022
alimemazine	0.00903307	1023
ceftazidime	0.00907035	1024
famotidine	0.00908503	1025
blebbistatin	0.00913333	1026
verteporfin	0.00914253	1027
nizatidine	0.00915665	1028
calcium.pantothenate	0.00918029	1029
benzamil	0.00923485	1030
ginkgolide.A	0.00927974	1031
artemisinin	0.00929604	1032
canadine	0.00930304	1033
clozapine	0.00932136	1034
betazole	0.00936256	1035
probenecid	0.00940591	1036
meclofenamic.acid	0.00941107	1037
naproxen	0.00944631	1038
nifurtimox	0.00948843	1039
rifampicin	0.00952089	1040
nadolol	0.0095344	1041
altretamine	0.00954895	1042
trihexyphenidyl	0.00958829	1043
nadide	0.00959521	1044
pyrimethamine	0.00960467	1045
naringenin	0.00961859	1046
timolol	0.00962542	1047
propylthiouracil	0.00965869	1048
ticarcillin	0.00977065	1049
halcinonide	0.00977509	1050
tribenoside	0.00985476	1051
enalapril	0.00992583	1052
lynestrenol	0.00995633	1053
napelline	0.00999104	1054
hexetidine	0.0100774	1055
nimesulide	0.0100847	1056
praziquantel	0.0101253	1057
scoulerine	0.0101719	1058
X......catechin	0.0101751	1059
amoxapine	0.0101847	1060
X5255229	0.0103269	1061
seneciphylline	0.010333	1062
cefamandole	0.0103353	1063
cisapride	0.0103354	1064
isocarboxazid	0.0103638	1065
ronidazole	0.0104244	1066
bepridil	0.0106029	1067
mafenide	0.010603	1068
zalcitabine	0.010609	1069
hydroxyzine	0.0106205	1070
meglumine	0.0106376	1071
beta.escin	0.0106487	1072
dienestrol	0.0106686	1073
pepstatin	0.0107083	1074
geldanamycin	0.0107142	1075
mebhydrolin	0.0107442	1076
metolazone	0.0107672	1077
Prestwick.559	0.0107861	1078
ifenprodil	0.0108623	1079
cefotiam	0.0109505	1080
streptomycin	0.0109994	1081
budesonide	0.011019	1082
urapidil	0.0110709	1083
tiabendazole	0.0111183	1084
suxibuzone	0.0112023	1085
isosorbide	0.0112129	1086
brompheniramine	0.0112501	1087
cefalotin	0.01131	1088
SR.95531	0.0113776	1089
benperidol	0.0113795	1090
pentoxyverine	0.0113897	1091
fenspiride	0.0114504	1092
oxantel	0.0114659	1093
tiletamine	0.0114736	1094
cyanocobalamin	0.0114867	1095
succinylsulfathiazole	0.0115229	1096
dobutamine	0.0115839	1097
trimethylcolchicinic.acid	0.0115882	1098
mimosine	0.0116155	1099
hydrocotarnine	0.0116871	1100
piretanide	0.0117853	1101
repaglinide	0.0118512	1102
ciprofibrate	0.0119358	1103
sulfanilamide	0.0119456	1104
phenylpropanolamine	0.0119864	1105
articaine	0.012022	1106
calycanthine	0.0120667	1107
clorgiline	0.0120689	1108
megestrol	0.0120788	1109
methoxsalen	0.0121353	1110
ampicillin	0.0122565	1111
homosalate	0.0122773	1112
triflusal	0.0123234	1113
diethylstilbestrol	0.0123284	1114
adenosine.phosphate	0.0123403	1115
dimenhydrinate	0.0123937	1116
laudanosine	0.0124141	1117
zomepirac	0.0124165	1118
felodipine	0.0124966	1119
cetirizine	0.0124971	1120
doxazosin	0.0125926	1121
stachydrine	0.0126324	1122
memantine	0.0126472	1123
quinethazone	0.0126813	1124
Prestwick.685	0.0127346	1125
etidronic.acid	0.0128061	1126
vancomycin	0.0129773	1127
Prestwick.984	0.012992	1128
pentamidine	0.0129986	1129
selegiline	0.0130066	1130
amitriptyline	0.0130295	1131
benzthiazide	0.0131308	1132
N6.methyladenosine	0.0131578	1133
bicuculline	0.0131615	1134
corbadrine	0.0131927	1135
reserpine	0.0132687	1136
monobenzone	0.0133844	1137
sisomicin	0.0133906	1138
fludrocortisone	0.0134024	1139
dicloxacillin	0.013466	1140
chlorambucil	0.0135165	1141
ranitidine	0.0135471	1142
methanthelinium.bromide	0.0135906	1143
buflomedil	0.0136287	1144
nilutamide	0.0136402	1145
X3.nitropropionic.acid	0.0136963	1146
prilocaine	0.0137288	1147
bretylium.tosilate	0.0137497	1148
dexpropranolol	0.013832	1149
X5224221	0.013887	1150
lumicolchicine	0.0138913	1151
conessine	0.0139428	1152
clomifene	0.0141334	1153
fusidic.acid	0.0142775	1154
vanoxerine	0.0143008	1155
ergocalciferol	0.0143415	1156
iproniazid	0.0144736	1157
iopromide	0.0145634	1158
buspirone	0.0145679	1159
salsolidin	0.0146054	1160
sulfadoxine	0.0146161	1161
X5155877	0.0146329	1162
mestranol	0.0147306	1163
N.acetylmuramic.acid	0.0147361	1164
X7.aminocephalosporanic.acid	0.0148568	1165
famprofazone	0.0148739	1166
florfenicol	0.0149351	1167
parbendazole	0.0149391	1168
tanespimycin	0.0149437	1169
Prestwick.692	0.0149983	1170
fursultiamine	0.0150405	1171
loxapine	0.0151461	1172
dihydroergotamine	0.0153057	1173
diphemanil.metilsulfate	0.0153085	1174
primaquine	0.0153382	1175
ramipril	0.0154851	1176
epitiostanol	0.0155112	1177
pirinixic.acid	0.015532	1178
nitrofural	0.0155366	1179
propoxycaine	0.0157478	1180
fenbufen	0.0157798	1181
chlortalidone	0.0158042	1182
meclofenoxate	0.0159508	1183
cefepime	0.0160906	1184
tracazolate	0.0160971	1185
valinomycin	0.0163901	1186
primidone	0.0164109	1187
cefoperazone	0.0164179	1188
salbutamol	0.0164845	1189
monastrol	0.0165429	1190
niridazole	0.0165581	1191
acetazolamide	0.0165622	1192
tranylcypromine	0.0167872	1193
tolmetin	0.016854	1194
SR.95639A	0.0168599	1195
benzbromarone	0.0168845	1196
hesperidin	0.0169462	1197
ofloxacin	0.017343	1198
pseudopelletierine	0.0173671	1199
esculin	0.0176922	1200
cefapirin	0.017876	1201
midodrine	0.0180113	1202
terconazole	0.0180781	1203
procainamide	0.0182012	1204
khellin	0.0182329	1205
bezafibrate	0.0182393	1206
imipenem	0.0183943	1207
tridihexethyl	0.0184687	1208
pinacidil	0.0190146	1209
CP.645525.01	0.0190929	1210
kaempferol	0.0192187	1211
methylergometrine	0.01943	1212
albendazole	0.0194445	1213
citalopram	0.0194775	1214
chlorhexidine	0.0197479	1215
riluzole	0.0200269	1216
racecadotril	0.0201621	1217
triamterene	0.0201897	1218
hydrocortisone	0.0202049	1219
clebopride	0.0202638	1220
terguride	0.020549	1221
fenofibrate	0.0207887	1222
santonin	0.0208811	1223
testosterone	0.0210406	1224
proguanil	0.0216695	1225
noretynodrel	0.0217356	1226
sulfamonomethoxine	0.0221714	1227
hemicholinium	0.0224945	1228
N.acetyl.L.aspartic.acid	0.022651	1229
sodium.phenylbutyrate	0.0231977	1230
metrifonate	0.0232317	1231
X1.4.chrysenequinone	0.0232743	1232
iopanoic.acid	0.0235428	1233
capsaicin	0.0237053	1234
solanine	0.0237839	1235
X16.16.dimethylprostaglandin.E2	0.0239314	1236
lysergol	0.0241511	1237
amoxicillin	0.0243253	1238
isoetarine	0.0250298	1239
HC.toxin	0.0250603	1240
felbinac	0.025344	1241
PF.00539745.00	0.0253634	1242
X5162773	0.0254269	1243
dydrogesterone	0.0256533	1244
droperidol	0.0260747	1245
erastin	0.026214	1246
X0173570.0000	0.0270053	1247
sulfafurazole	0.0270235	1248
progesterone	0.0272681	1249
baclofen	0.0274354	1250
propafenone	0.0275736	1251
irinotecan	0.0308724	1252
terbutaline	0.0312052	1253
valdecoxib	0.0312956	1254
PF.00875133.00	0.0318502	1255
tolazamide	0.0330206	1256
STOCK1N.28457	0.0331354	1257
scriptaid	0.0346495	1258
heptaminol	0.0375074	1259
SC.560	0.0382665	1260
X0297417.0002B	0.0390498	1261
CAY.10397	0.0399884	1262
BAS.012416453	0.0418307	1263
H.89	0.0481126	1264
clofibrate	0.0482902	1265
carmustine	0.052174	1266
AH.6809	0.0662647	1267
thapsigargin	0.113138	1268
STOCK1N.35874	0.160037	1269
TTNPB	0.188733	1270
MK.886	0.221652	1271
tacrolimus	0.249121	1272
imatinib	0.672324	1273
MS.275	1	1274
